# Supplementary material for: Bis[2-(1H-pyrazol-3-yl-κN 2)pyridine-κN]dithio­cyanato-κN,κS-cadmium(II)
Source: Acta Crystallogr Sect E Struct Rep Online. 2010 Sep 4;66(Pt 10):m1205. doi: 10.1107/S1600536810034604 (PMC2983401; doi:10.1107/S1600536810034604)
Supplement: Supplementary file 1 [file e-66-m1205-sup1.cif]

##############################################################################
###                                                                        ###
###        Electronic paper (Acta Crystallographica Section E)             ###
###                                                                        ###
##############################################################################
#                                                                            #
# This CIF contains the data in a paper accepted for publication in Acta     #
# Crystallographica Section E. It conforms to the requirements of Notes      #
# for Authors for Section E, and has been peer reviewed under the auspices   #
# of the IUCr Commission on Journals.                                        #
#                                                                            #
# Full details of the Crystallographic Information File format               #
# are given in the paper "The Crystallographic Information File (CIF):       #
# a New Standard Archive File for Crystallography" by S. R. Hall, F. H.      #
# Allen and I. D. Brown [Acta Cryst. (1991), A47, 655-685].                  #
#                                                                            #
# The current version of the core CIF dictionary is obtainable from          #
# ftp://ftp.iucr.org/pub/cif_core.dic. The current version number is 2.4.    #
#                                                                            #
# Software is freely available for graphical display of the structure(s) in  #
# this CIF.  For information consult the CIF home page http://www.iucr.org/  #
# cif/home.html                                                              #
#                                                                            #
# This file may be used for bona fide research purposes within the           #
# scientific community so long as proper attribution is given to the journal # 
# article from which it was obtained.                                        #
#                                                                            #
##############################################################################
                                             
data_global
_audit_creation_method     SHELXL-97
_journal_date_recd_electronic     2010-08-22
_journal_date_accepted     2010-08-27
_journal_name_full     'Acta Crystallographica, Section E'
_journal_year     2010
_journal_volume     66
_journal_issue     10
_journal_page_first     m1205
_journal_page_last     m1205
_journal_paper_category     QM
_journal_coeditor_code     WM2396
_publ_contact_author_name     'Hua Cai'
_publ_contact_author_address
; College of Science
  Civil Aviation University of China
  Tianjin 300300
  People's Republic of China
;
_publ_contact_author_email     caihua-1109@163.com
_publ_contact_author_fax     '86 022 24092514'
_publ_contact_author_phone     '86 022 24092519'
_publ_section_title
;\
Bis[2-(1<i>H</i>-pyrazol-3-yl-\k<i>N</i>^2^)pyridine-\k<i>N</i>]dithiocyanato-\
\k<i>N</i>,\k<i>S</i>-cadmium(II)
;
loop_
    _publ_author_name
    _publ_author_footnote
    _publ_author_address
    'Cai, Hua' .
; College of Science
  Civil Aviation University of China
  Tianjin 300300
  People's Republic of China
;
    'Guo, Ying' .
; College of Science
  Civil Aviation University of China
  Tianjin 300300
  People's Republic of China
;
    'Li, Jian-Gang' .
; College of Science
  Civil Aviation University of China
  Tianjin 300300
  People's Republic of China
;
data_I
_chemical_name_systematic
;
Bis[2-(1<i>H</i>-pyrazol-3-yl-\k<i>N</i>^2^)pyridine-\k<i>N</i>]dithiocyanato-
\k<i>N</i>,\k<i>S</i>-cadmium(II)
;
_chemical_name_common     ?
_chemical_formula_moiety     'C18 H14 Cd N8 S2'
_chemical_formula_sum     'C18 H14 Cd N8 S2'
_chemical_formula_structural     ?
_chemical_formula_analytical     ?
_chemical_formula_iupac     '[Cd (N C S)2 (C8 H7 N3)2]'
_chemical_formula_weight     518.89
_chemical_melting_point     ?
_symmetry_cell_setting     monoclinic
_symmetry_space_group_name_H-M     'P 21/c'
_symmetry_space_group_name_Hall     '-P 2ybc'
loop_
    _symmetry_equiv_pos_as_xyz
    'x, y, z'
    '-x, y+1/2, -z+1/2'
    '-x, -y, -z'
    'x, -y-1/2, z-1/2'
_cell_length_a     14.4612(19)
_cell_length_b     9.6043(12)
_cell_length_c     14.9089(19)
_cell_angle_alpha     90.00
_cell_angle_beta     99.290(2)
_cell_angle_gamma     90.00
_cell_volume     2043.5(5)
_cell_formula_units_Z     4
_cell_measurement_reflns_used     4275
_cell_measurement_theta_min     2.53
_cell_measurement_theta_max     27.43
_cell_measurement_temperature     296(2)
_exptl_crystal_description     block
_exptl_crystal_colour     colourless
_exptl_crystal_size_max     0.32
_exptl_crystal_size_mid     0.26
_exptl_crystal_size_min     0.22
_exptl_crystal_density_diffrn     1.687
_exptl_crystal_density_meas     ?
_exptl_crystal_density_method     'not measured'
_exptl_crystal_F_000     1032
_exptl_absorpt_coefficient_mu     1.295
_exptl_absorpt_correction_type     multi-scan
_exptl_absorpt_process_details     '(SADABS; Bruker, 2003)'
_exptl_absorpt_correction_T_min     0.6820
_exptl_absorpt_correction_T_max     0.7637
_exptl_special_details
;
;
_diffrn_ambient_temperature     296(2)
_diffrn_radiation_type     MoK\a
_diffrn_radiation_wavelength     0.71073
_diffrn_radiation_source     'fine-focus sealed tube'
_diffrn_radiation_monochromator     graphite
_diffrn_measurement_device_type     'Bruker APEXII CCD area-detector'
_diffrn_measurement_method     'phi and omega scans'
_diffrn_detector_area_resol_mean     ?
_diffrn_reflns_number     10166
_diffrn_reflns_av_R_equivalents     0.0217
_diffrn_reflns_av_sigmaI/netI     0.0247
_diffrn_reflns_theta_min     2.53
_diffrn_reflns_theta_max     25.02
_diffrn_reflns_theta_full     25.02
_diffrn_measured_fraction_theta_max     0.999
_diffrn_measured_fraction_theta_full     0.999
_diffrn_reflns_limit_h_min     -17
_diffrn_reflns_limit_h_max     9
_diffrn_reflns_limit_k_min     -11
_diffrn_reflns_limit_k_max     11
_diffrn_reflns_limit_l_min     -17
_diffrn_reflns_limit_l_max     17
_diffrn_standards_number     0
_diffrn_standards_interval_count     .
_diffrn_standards_interval_time     .
_diffrn_standards_decay_%     ?
_refine_special_details
;
Refinement of <i>F</i>^2^ against ALL reflections. The weighted <i>R</i>-factor
<i>wR</i> and goodness of fit <i>S</i> are based on <i>F</i>^2^, conventional
<i>R</i>-factors <i>R</i> are based on <i>F</i>, with <i>F</i> set to zero for
negative <i>F</i>^2^. The threshold expression of <i>F</i>^2^ >
\s(<i>F</i>^2^) is used only for calculating <i>R</i>-factors(gt) <i>etc</i>.
and is not relevant to the choice of reflections for refinement.
<i>R</i>-factors based on <i>F</i>^2^ are statistically about twice as large
as those based on <i>F</i>, and <i>R</i>- factors based on ALL data will be
even larger.
;
_reflns_number_total     3602
_reflns_number_gt     3119
_reflns_threshold_expression     I>2\s(I)
_refine_ls_structure_factor_coef     Fsqd
_refine_ls_matrix_type     full
_refine_ls_R_factor_all     0.0283
_refine_ls_R_factor_gt     0.0225
_refine_ls_wR_factor_gt     0.0502
_refine_ls_wR_factor_ref     0.0525
_refine_ls_goodness_of_fit_ref     1.049
_refine_ls_restrained_S_all     1.049
_refine_ls_number_reflns     3602
_refine_ls_number_parameters     262
_refine_ls_number_restraints     0
_refine_ls_hydrogen_treatment     constr
_refine_ls_weighting_scheme     calc
_refine_ls_weighting_details
         'calc w=1/[\s^2^(Fo^2^)+(0.0226P)^2^+0.5639P] where P=(Fo^2^+2Fc^2^)/3'
_atom_sites_solution_hydrogens     geom
_atom_sites_solution_primary     direct
_atom_sites_solution_secondary     difmap
_refine_ls_shift/su_max     0.001
_refine_ls_shift/su_mean     0.000
_refine_diff_density_max     0.330
_refine_diff_density_min     -0.244
_refine_ls_extinction_method     none
_refine_ls_extinction_coef     ?
loop_
    _atom_type_symbol
    _atom_type_description
    _atom_type_scat_dispersion_real
    _atom_type_scat_dispersion_imag
    _atom_type_scat_source
    'C' 'C' 0.0033 0.0016
                         'International Tables Vol C Tables 4.2.6.8 and 6.1.1.4'
    'H' 'H' 0.0000 0.0000
                         'International Tables Vol C Tables 4.2.6.8 and 6.1.1.4'
    'N' 'N' 0.0061 0.0033
                         'International Tables Vol C Tables 4.2.6.8 and 6.1.1.4'
    'S' 'S' 0.1246 0.1234
                         'International Tables Vol C Tables 4.2.6.8 and 6.1.1.4'
    'Cd' 'Cd' -0.8075 1.2024
                         'International Tables Vol C Tables 4.2.6.8 and 6.1.1.4'
_computing_data_collection     'APEX2 (Bruker, 2003)'
_computing_cell_refinement     'SAINT (Bruker, 2003)'
_computing_data_reduction     'SAINT (Bruker, 2003)'
_computing_structure_solution     'SHELX-97 (Sheldrick, 2008)'
_computing_structure_refinement     'SHELXL97 (Sheldrick, 2008)'
_computing_molecular_graphics
                     'SHELXTL (Sheldrick, 2008) and DIAMOND (Brandenburg, 2006)'
_computing_publication_material     'SHELXTL (Sheldrick, 2008)'
loop_
    _atom_site_type_symbol
    _atom_site_label
    _atom_site_fract_x
    _atom_site_fract_y
    _atom_site_fract_z
    _atom_site_U_iso_or_equiv
    _atom_site_adp_type
    _atom_site_calc_flag
    _atom_site_refinement_flags
    _atom_site_occupancy
    _atom_site_disorder_assembly
    _atom_site_disorder_group
    Cd Cd1 0.229952(12) 0.555357(17) 0.337364(11) 0.03567(7) Uani d . 1 . .
    S S1 0.32477(5) 1.02032(7) 0.45051(5) 0.05433(19) Uani d . 1 . .
    S S2 0.12657(5) 0.57892(7) 0.46990(5) 0.04796(17) Uani d . 1 . .
    N N1 0.10594(14) 0.5820(2) 0.21453(13) 0.0402(5) Uani d . 1 . .
    N N2 0.18138(14) 0.3329(2) 0.27202(13) 0.0413(5) Uani d . 1 . .
    N N3 0.21610(16) 0.2024(2) 0.27632(15) 0.0510(6) Uani d . 1 . .
    H H3 0.2600 0.1737 0.3182 0.061 Uiso calc R 1 . .
    N N4 0.34659(14) 0.42207(19) 0.43362(13) 0.0359(5) Uani d . 1 . .
    N N5 0.36346(15) 0.5293(2) 0.26918(14) 0.0419(5) Uani d . 1 . .
    N N6 0.38935(16) 0.5695(2) 0.19073(14) 0.0481(5) Uani d . 1 . .
    H H6 0.3551 0.6189 0.1501 0.058 Uiso calc R 1 . .
    N N7 0.25827(17) 0.7890(2) 0.34656(15) 0.0552(6) Uani d . 1 . .
    N N8 0.26347(18) 0.7180(3) 0.59283(16) 0.0653(7) Uani d . 1 . .
    C C1 0.06579(19) 0.7044(3) 0.19052(18) 0.0494(7) Uani d . 1 . .
    H H1 0.0925 0.7850 0.2179 0.059 Uiso calc R 1 . .
    C C2 -0.0137(2) 0.7152(3) 0.12667(19) 0.0589(8) Uani d . 1 . .
    H H2 -0.0390 0.8020 0.1095 0.071 Uiso calc R 1 . .
    C C3 -0.0551(2) 0.5966(4) 0.0887(2) 0.0681(9) Uani d . 1 . .
    H H3A -0.1102 0.6021 0.0470 0.082 Uiso calc R 1 . .
    C C4 -0.0156(2) 0.4704(4) 0.11192(18) 0.0590(8) Uani d . 1 . .
    H H4 -0.0435 0.3890 0.0868 0.071 Uiso calc R 1 . .
    C C5 0.06664(17) 0.4655(3) 0.17354(16) 0.0421(6) Uani d . 1 . .
    C C6 0.11593(17) 0.3351(3) 0.19786(16) 0.0410(6) Uani d . 1 . .
    C C7 0.1093(2) 0.2035(3) 0.15527(19) 0.0589(8) Uani d . 1 . .
    H H7 0.0693 0.1775 0.1027 0.071 Uiso calc R 1 . .
    C C8 0.1745(2) 0.1224(3) 0.2080(2) 0.0586(8) Uani d . 1 . .
    H H8 0.1874 0.0293 0.1981 0.070 Uiso calc R 1 . .
    C C9 0.33719(18) 0.3731(2) 0.51578(16) 0.0415(6) Uani d . 1 . .
    H H9 0.2809 0.3882 0.5368 0.050 Uiso calc R 1 . .
    C C10 0.40707(19) 0.3014(3) 0.57064(17) 0.0454(6) Uani d . 1 . .
    H H10 0.3983 0.2685 0.6273 0.054 Uiso calc R 1 . .
    C C11 0.4903(2) 0.2798(3) 0.53915(18) 0.0485(7) Uani d . 1 . .
    H H11 0.5389 0.2325 0.5749 0.058 Uiso calc R 1 . .
    C C12 0.50132(17) 0.3284(2) 0.45472(17) 0.0413(6) Uani d . 1 . .
    H H12 0.5573 0.3141 0.4329 0.050 Uiso calc R 1 . .
    C C13 0.42789(16) 0.3990(2) 0.40266(16) 0.0354(5) Uani d . 1 . .
    C C14 0.43478(17) 0.4553(2) 0.31247(16) 0.0371(6) Uani d . 1 . .
    C C15 0.5074(2) 0.4489(3) 0.26009(18) 0.0475(6) Uani d . 1 . .
    H H15 0.5648 0.4038 0.2746 0.057 Uiso calc R 1 . .
    C C16 0.4754(2) 0.5230(3) 0.18351(18) 0.0510(7) Uani d . 1 . .
    H H16 0.5072 0.5385 0.1350 0.061 Uiso calc R 1 . .
    C C17 0.28474(18) 0.8847(3) 0.39008(17) 0.0411(6) Uani d . 1 . .
    C C18 0.20761(19) 0.6625(3) 0.54154(17) 0.0435(6) Uani d . 1 . .
loop_
    _atom_site_aniso_label
    _atom_site_aniso_U_11
    _atom_site_aniso_U_22
    _atom_site_aniso_U_33
    _atom_site_aniso_U_12
    _atom_site_aniso_U_13
    _atom_site_aniso_U_23
    Cd1 0.03330(11) 0.03163(10) 0.03974(11) 0.00163(8) -0.00116(7) -0.00255(8)
    S1 0.0605(5) 0.0379(4) 0.0599(4) -0.0038(3) -0.0042(4) -0.0060(3)
    S2 0.0363(4) 0.0557(4) 0.0517(4) -0.0017(3) 0.0065(3) -0.0062(3)
    N1 0.0355(11) 0.0463(13) 0.0389(11) 0.0059(10) 0.0061(9) 0.0059(9)
    N2 0.0411(12) 0.0385(12) 0.0425(12) -0.0033(10) 0.0012(9) -0.0049(9)
    N3 0.0541(14) 0.0407(13) 0.0558(14) 0.0018(11) 0.0014(11) 0.0011(11)
    N4 0.0348(11) 0.0334(11) 0.0375(11) 0.0022(9) -0.0002(9) 0.0004(8)
    N5 0.0401(12) 0.0405(12) 0.0449(12) -0.0012(10) 0.0063(10) 0.0034(9)
    N6 0.0533(14) 0.0481(13) 0.0425(12) -0.0007(11) 0.0067(10) 0.0090(10)
    N7 0.0670(16) 0.0360(13) 0.0611(15) -0.0061(12) 0.0062(12) -0.0068(11)
    N8 0.0662(17) 0.0773(18) 0.0530(15) -0.0144(15) 0.0116(13) -0.0167(13)
    C1 0.0483(16) 0.0484(16) 0.0530(16) 0.0079(14) 0.0130(13) 0.0077(13)
    C2 0.0558(18) 0.070(2) 0.0540(17) 0.0284(17) 0.0177(14) 0.0211(16)
    C3 0.0472(18) 0.105(3) 0.0520(18) 0.0130(19) 0.0083(14) 0.0102(18)
    C4 0.0439(17) 0.086(2) 0.0451(16) -0.0041(16) 0.0013(13) 0.0025(15)
    C5 0.0360(14) 0.0607(18) 0.0296(12) -0.0066(13) 0.0052(11) 0.0008(12)
    C6 0.0412(15) 0.0465(15) 0.0350(13) -0.0099(12) 0.0050(11) -0.0022(11)
    C7 0.068(2) 0.0604(19) 0.0467(16) -0.0134(17) 0.0038(14) -0.0142(14)
    C8 0.079(2) 0.0358(15) 0.0612(18) -0.0050(16) 0.0124(16) -0.0120(14)
    C9 0.0458(15) 0.0356(13) 0.0418(14) -0.0009(12) 0.0029(11) -0.0029(11)
    C10 0.0586(18) 0.0360(14) 0.0386(14) 0.0024(13) -0.0011(12) 0.0011(11)
    C11 0.0530(17) 0.0361(14) 0.0494(16) 0.0057(13) -0.0131(13) -0.0012(12)
    C12 0.0359(14) 0.0327(13) 0.0529(15) 0.0021(11) -0.0007(11) -0.0064(11)
    C13 0.0351(13) 0.0251(11) 0.0427(13) 0.0004(10) -0.0037(11) -0.0081(10)
    C14 0.0370(13) 0.0307(13) 0.0423(13) -0.0029(11) 0.0027(11) -0.0069(11)
    C15 0.0436(15) 0.0455(15) 0.0545(16) 0.0038(13) 0.0115(13) -0.0060(13)
    C16 0.0557(18) 0.0499(17) 0.0517(17) -0.0015(14) 0.0213(14) -0.0015(13)
    C17 0.0398(14) 0.0332(13) 0.0495(15) 0.0054(12) 0.0052(11) 0.0072(12)
    C18 0.0445(15) 0.0479(15) 0.0404(14) 0.0025(13) 0.0142(12) -0.0024(12)
_geom_special_details
;
All e.s.d.'s (except the e.s.d. in the dihedral angle between two l.s. planes)
are estimated using the full covariance matrix. The cell e.s.d.'s are taken
into account individually in the estimation of e.s.d.'s in distances, angles
and torsion angles; correlations between e.s.d.'s in cell parameters are only
used when they are defined by crystal symmetry. An approximate (isotropic)
treatment of cell e.s.d.'s is used for estimating e.s.d.'s involving l.s.
planes.
;
loop_
    _geom_bond_atom_site_label_1
    _geom_bond_atom_site_label_2
    _geom_bond_site_symmetry_2
    _geom_bond_distance
    _geom_bond_publ_flag
    Cd1 N7 . 2.281(2) y
    Cd1 N5 . 2.336(2) y
    Cd1 N1 . 2.361(2) y
    Cd1 N4 . 2.4004(18) y
    Cd1 N2 . 2.406(2) y
    Cd1 S2 . 2.6730(8) y
    S1 C17 . 1.636(3) ?
    S2 C18 . 1.660(3) ?
    N1 C1 . 1.335(3) ?
    N1 C5 . 1.355(3) ?
    N2 C6 . 1.335(3) ?
    N2 N3 . 1.348(3) ?
    N3 C8 . 1.339(3) ?
    N3 H3 . 0.8600 ?
    N4 C9 . 1.339(3) ?
    N4 C13 . 1.349(3) ?
    N5 C14 . 1.331(3) ?
    N5 N6 . 1.341(3) ?
    N6 C16 . 1.342(3) ?
    N6 H6 . 0.8600 ?
    N7 C17 . 1.154(3) ?
    N8 C18 . 1.150(3) ?
    C1 C2 . 1.372(4) ?
    C1 H1 . 0.9300 ?
    C2 C3 . 1.367(4) ?
    C2 H2 . 0.9300 ?
    C3 C4 . 1.360(4) ?
    C3 H3A . 0.9300 ?
    C4 C5 . 1.381(4) ?
    C4 H4 . 0.9300 ?
    C5 C6 . 1.458(4) ?
    C6 C7 . 1.410(4) ?
    C7 C8 . 1.368(4) ?
    C7 H7 . 0.9300 ?
    C8 H8 . 0.9300 ?
    C9 C10 . 1.378(3) ?
    C9 H9 . 0.9300 ?
    C10 C11 . 1.376(4) ?
    C10 H10 . 0.9300 ?
    C11 C12 . 1.376(4) ?
    C11 H11 . 0.9300 ?
    C12 C13 . 1.387(3) ?
    C12 H12 . 0.9300 ?
    C13 C14 . 1.468(3) ?
    C14 C15 . 1.408(4) ?
    C15 C16 . 1.362(4) ?
    C15 H15 . 0.9300 ?
    C16 H16 . 0.9300 ?
loop_
    _geom_angle_atom_site_label_1
    _geom_angle_atom_site_label_2
    _geom_angle_atom_site_label_3
    _geom_angle_site_symmetry_1
    _geom_angle_site_symmetry_3
    _geom_angle
    _geom_angle_publ_flag
    N7 Cd1 N5 . . 88.76(8) ?
    N7 Cd1 N1 . . 92.68(8) ?
    N5 Cd1 N1 . . 104.58(7) ?
    N7 Cd1 N4 . . 112.75(7) ?
    N5 Cd1 N4 . . 69.68(7) ?
    N1 Cd1 N4 . . 153.36(7) ?
    N7 Cd1 N2 . . 159.38(7) ?
    N5 Cd1 N2 . . 86.36(7) ?
    N1 Cd1 N2 . . 69.29(7) ?
    N4 Cd1 N2 . . 84.23(6) ?
    N7 Cd1 S2 . . 89.35(6) ?
    N5 Cd1 S2 . . 158.58(5) ?
    N1 Cd1 S2 . . 96.82(5) ?
    N4 Cd1 S2 . . 91.50(5) ?
    N2 Cd1 S2 . . 102.30(5) ?
    C18 S2 Cd1 . . 95.48(9) ?
    C1 N1 C5 . . 118.3(2) ?
    C1 N1 Cd1 . . 123.13(17) ?
    C5 N1 Cd1 . . 118.12(15) ?
    C6 N2 N3 . . 105.2(2) ?
    C6 N2 Cd1 . . 116.32(16) ?
    N3 N2 Cd1 . . 136.43(16) ?
    C8 N3 N2 . . 112.3(2) ?
    C8 N3 H3 . . 123.9 ?
    N2 N3 H3 . . 123.9 ?
    C9 N4 C13 . . 118.5(2) ?
    C9 N4 Cd1 . . 124.66(16) ?
    C13 N4 Cd1 . . 116.77(15) ?
    C14 N5 N6 . . 105.9(2) ?
    C14 N5 Cd1 . . 118.45(16) ?
    N6 N5 Cd1 . . 135.67(16) ?
    N5 N6 C16 . . 111.5(2) ?
    N5 N6 H6 . . 124.2 ?
    C16 N6 H6 . . 124.2 ?
    C17 N7 Cd1 . . 149.0(2) ?
    N1 C1 C2 . . 122.1(3) ?
    N1 C1 H1 . . 118.9 ?
    C2 C1 H1 . . 118.9 ?
    C3 C2 C1 . . 119.1(3) ?
    C3 C2 H2 . . 120.5 ?
    C1 C2 H2 . . 120.5 ?
    C4 C3 C2 . . 120.0(3) ?
    C4 C3 H3A . . 120.0 ?
    C2 C3 H3A . . 120.0 ?
    C3 C4 C5 . . 118.7(3) ?
    C3 C4 H4 . . 120.6 ?
    C5 C4 H4 . . 120.6 ?
    N1 C5 C4 . . 121.7(3) ?
    N1 C5 C6 . . 116.4(2) ?
    C4 C5 C6 . . 121.9(3) ?
    N2 C6 C7 . . 110.3(2) ?
    N2 C6 C5 . . 118.2(2) ?
    C7 C6 C5 . . 131.5(2) ?
    C8 C7 C6 . . 105.1(2) ?
    C8 C7 H7 . . 127.4 ?
    C6 C7 H7 . . 127.4 ?
    N3 C8 C7 . . 107.1(2) ?
    N3 C8 H8 . . 126.5 ?
    C7 C8 H8 . . 126.5 ?
    N4 C9 C10 . . 123.1(2) ?
    N4 C9 H9 . . 118.5 ?
    C10 C9 H9 . . 118.5 ?
    C11 C10 C9 . . 118.1(2) ?
    C11 C10 H10 . . 121.0 ?
    C9 C10 H10 . . 121.0 ?
    C12 C11 C10 . . 119.9(2) ?
    C12 C11 H11 . . 120.1 ?
    C10 C11 H11 . . 120.1 ?
    C11 C12 C13 . . 119.1(2) ?
    C11 C12 H12 . . 120.5 ?
    C13 C12 H12 . . 120.5 ?
    N4 C13 C12 . . 121.3(2) ?
    N4 C13 C14 . . 116.4(2) ?
    C12 C13 C14 . . 122.3(2) ?
    N5 C14 C15 . . 110.1(2) ?
    N5 C14 C13 . . 118.7(2) ?
    C15 C14 C13 . . 131.2(2) ?
    C16 C15 C14 . . 105.0(2) ?
    C16 C15 H15 . . 127.5 ?
    C14 C15 H15 . . 127.5 ?
    N6 C16 C15 . . 107.5(2) ?
    N6 C16 H16 . . 126.2 ?
    C15 C16 H16 . . 126.2 ?
    N7 C17 S1 . . 178.5(3) ?
    N8 C18 S2 . . 178.3(3) ?
loop_
    _geom_torsion_atom_site_label_1
    _geom_torsion_atom_site_label_2
    _geom_torsion_atom_site_label_3
    _geom_torsion_atom_site_label_4
    _geom_torsion_site_symmetry_1
    _geom_torsion_site_symmetry_2
    _geom_torsion_site_symmetry_3
    _geom_torsion_site_symmetry_4
    _geom_torsion
    _geom_torsion_publ_flag
    N7 Cd1 S2 C18 . . . . -51.87(11) ?
    N5 Cd1 S2 C18 . . . . 33.09(17) ?
    N1 Cd1 S2 C18 . . . . -144.49(11) ?
    N4 Cd1 S2 C18 . . . . 60.87(10) ?
    N2 Cd1 S2 C18 . . . . 145.29(10) ?
    N7 Cd1 N1 C1 . . . . -14.5(2) ?
    N5 Cd1 N1 C1 . . . . -103.9(2) ?
    N4 Cd1 N1 C1 . . . . -177.50(17) ?
    N2 Cd1 N1 C1 . . . . 175.8(2) ?
    S2 Cd1 N1 C1 . . . . 75.21(19) ?
    N7 Cd1 N1 C5 . . . . 173.55(18) ?
    N5 Cd1 N1 C5 . . . . 84.13(18) ?
    N4 Cd1 N1 C5 . . . . 10.5(3) ?
    N2 Cd1 N1 C5 . . . . 3.83(16) ?
    S2 Cd1 N1 C5 . . . . -96.78(17) ?
    N7 Cd1 N2 C6 . . . . -25.9(3) ?
    N5 Cd1 N2 C6 . . . . -102.57(18) ?
    N1 Cd1 N2 C6 . . . . 4.50(16) ?
    N4 Cd1 N2 C6 . . . . -172.49(18) ?
    S2 Cd1 N2 C6 . . . . 97.23(17) ?
    N7 Cd1 N2 N3 . . . . 135.1(3) ?
    N5 Cd1 N2 N3 . . . . 58.4(2) ?
    N1 Cd1 N2 N3 . . . . 165.5(2) ?
    N4 Cd1 N2 N3 . . . . -11.5(2) ?
    S2 Cd1 N2 N3 . . . . -101.8(2) ?
    C6 N2 N3 C8 . . . . -0.4(3) ?
    Cd1 N2 N3 C8 . . . . -162.8(2) ?
    N7 Cd1 N4 C9 . . . . 98.66(19) ?
    N5 Cd1 N4 C9 . . . . 178.3(2) ?
    N1 Cd1 N4 C9 . . . . -99.8(2) ?
    N2 Cd1 N4 C9 . . . . -93.47(18) ?
    S2 Cd1 N4 C9 . . . . 8.74(18) ?
    N7 Cd1 N4 C13 . . . . -79.53(17) ?
    N5 Cd1 N4 C13 . . . . 0.09(15) ?
    N1 Cd1 N4 C13 . . . . 82.1(2) ?
    N2 Cd1 N4 C13 . . . . 88.34(16) ?
    S2 Cd1 N4 C13 . . . . -169.45(15) ?
    N7 Cd1 N5 C14 . . . . 116.27(17) ?
    N1 Cd1 N5 C14 . . . . -151.29(16) ?
    N4 Cd1 N5 C14 . . . . 1.41(16) ?
    N2 Cd1 N5 C14 . . . . -83.78(17) ?
    S2 Cd1 N5 C14 . . . . 31.2(3) ?
    N7 Cd1 N5 N6 . . . . -65.6(2) ?
    N1 Cd1 N5 N6 . . . . 26.8(2) ?
    N4 Cd1 N5 N6 . . . . 179.5(2) ?
    N2 Cd1 N5 N6 . . . . 94.3(2) ?
    S2 Cd1 N5 N6 . . . . -150.72(17) ?
    C14 N5 N6 C16 . . . . -0.1(3) ?
    Cd1 N5 N6 C16 . . . . -178.39(18) ?
    N5 Cd1 N7 C17 . . . . -104.2(4) ?
    N1 Cd1 N7 C17 . . . . 151.3(4) ?
    N4 Cd1 N7 C17 . . . . -36.8(5) ?
    N2 Cd1 N7 C17 . . . . 179.6(3) ?
    S2 Cd1 N7 C17 . . . . 54.5(4) ?
    C5 N1 C1 C2 . . . . 0.5(4) ?
    Cd1 N1 C1 C2 . . . . -171.50(19) ?
    N1 C1 C2 C3 . . . . 2.4(4) ?
    C1 C2 C3 C4 . . . . -2.4(4) ?
    C2 C3 C4 C5 . . . . -0.4(4) ?
    C1 N1 C5 C4 . . . . -3.4(4) ?
    Cd1 N1 C5 C4 . . . . 168.96(19) ?
    C1 N1 C5 C6 . . . . 176.5(2) ?
    Cd1 N1 C5 C6 . . . . -11.2(3) ?
    C3 C4 C5 N1 . . . . 3.4(4) ?
    C3 C4 C5 C6 . . . . -176.5(3) ?
    N3 N2 C6 C7 . . . . 0.3(3) ?
    Cd1 N2 C6 C7 . . . . 166.79(17) ?
    N3 N2 C6 C5 . . . . -178.5(2) ?
    Cd1 N2 C6 C5 . . . . -12.0(3) ?
    N1 C5 C6 N2 . . . . 15.5(3) ?
    C4 C5 C6 N2 . . . . -164.6(2) ?
    N1 C5 C6 C7 . . . . -162.9(3) ?
    C4 C5 C6 C7 . . . . 17.0(4) ?
    N2 C6 C7 C8 . . . . -0.1(3) ?
    C5 C6 C7 C8 . . . . 178.5(3) ?
    N2 N3 C8 C7 . . . . 0.4(3) ?
    C6 C7 C8 N3 . . . . -0.2(3) ?
    C13 N4 C9 C10 . . . . 0.7(3) ?
    Cd1 N4 C9 C10 . . . . -177.48(18) ?
    N4 C9 C10 C11 . . . . 0.2(4) ?
    C9 C10 C11 C12 . . . . -0.6(4) ?
    C10 C11 C12 C13 . . . . 0.1(4) ?
    C9 N4 C13 C12 . . . . -1.1(3) ?
    Cd1 N4 C13 C12 . . . . 177.16(16) ?
    C9 N4 C13 C14 . . . . -179.73(19) ?
    Cd1 N4 C13 C14 . . . . -1.4(2) ?
    C11 C12 C13 N4 . . . . 0.8(3) ?
    C11 C12 C13 C14 . . . . 179.3(2) ?
    N6 N5 C14 C15 . . . . 0.1(3) ?
    Cd1 N5 C14 C15 . . . . 178.69(15) ?
    N6 N5 C14 C13 . . . . 178.68(19) ?
    Cd1 N5 C14 C13 . . . . -2.7(3) ?
    N4 C13 C14 N5 . . . . 2.8(3) ?
    C12 C13 C14 N5 . . . . -175.8(2) ?
    N4 C13 C14 C15 . . . . -179.0(2) ?
    C12 C13 C14 C15 . . . . 2.4(4) ?
    N5 C14 C15 C16 . . . . 0.0(3) ?
    C13 C14 C15 C16 . . . . -178.4(2) ?
    N5 N6 C16 C15 . . . . 0.1(3) ?
    C14 C15 C16 N6 . . . . -0.1(3) ?
    Cd1 N7 C17 S1 . . . . 107(9) ?
    Cd1 S2 C18 N8 . . . . -129(9) ?
loop_
    _geom_hbond_atom_site_label_D
    _geom_hbond_atom_site_label_H
    _geom_hbond_atom_site_label_A
    _geom_hbond_site_symmetry_A
    _geom_hbond_distance_DH
    _geom_hbond_distance_HA
    _geom_hbond_distance_DA
    _geom_hbond_angle_DHA
    N3 H3 S1 1_545 0.86 2.52 3.310(2) 153.2
    N6 H6 N8 4_575 0.86 2.14 2.958(3) 159.1
