# Supplementary material for: Bis[2-(1H-pyrazol-3-yl-κN 2)pyridine-κN]dithio­cyanato-κN,κS-cadmium(II)
Source: Acta Crystallogr Sect E Struct Rep Online. 2010 Sep 4;66(Pt 10):m1205. doi: 10.1107/S1600536810034604 (PMC2983401; doi:10.1107/S1600536810034604)
Supplement: Supplementary file 2 [file e-66-m1205-Isup2.hkl]

# 
# h,k,l, Fc-squared, Fo-squared, sigma(Fo-squared) and status flag 
# 
data_I
_shelx_title ' 100623C in P2(1)/c' 
_shelx_refln_list_code          4 
_shelx_F_calc_maximum      321.60 
_exptl_crystal_F_000      1032.00 
_reflns_d_resolution_high  0.8403 
 
loop_ 
 _symmetry_equiv_pos_as_xyz 
 'x, y, z' 
 '-x, y+1/2, -z+1/2' 
 '-x, -y, -z' 
 'x, -y-1/2, z-1/2' 
 
_cell_length_a    14.4612 
_cell_length_b     9.6043 
_cell_length_c    14.9089 
_cell_angle_alpha  90.000 
_cell_angle_beta   99.290 
_cell_angle_gamma  90.000 
 
_shelx_F_squared_multiplier     1.000 
 
loop_ 
 _refln_index_h 
 _refln_index_k 
 _refln_index_l 
 _refln_F_squared_calc 
 _refln_F_squared_meas 
 _refln_F_squared_sigma 
 _refln_observed_status 
   2   0   0    17711.38    19084.49    301.51 o 
   3   0   0     6057.33     6092.07     77.74 o 
   4   0   0    10479.18    10718.83    131.81 o 
   5   0   0      174.53      150.36     19.58 o 
   6   0   0     4583.74     4692.58     72.19 o 
   7   0   0    14545.81    14303.81    182.30 o 
   8   0   0     8019.62     7839.49    114.67 o 
   9   0   0    13089.41    12945.39    175.32 o 
  10   0   0      105.40      100.78     12.90 o 
  11   0   0     9614.74     9700.03    147.06 o 
  12   0   0       92.17      119.38     18.23 o 
  13   0   0      401.28      346.40     40.21 o 
  14   0   0      302.69      262.65     38.65 o 
  15   0   0      822.10      836.38     63.59 o 
  16   0   0       16.97       14.23     19.43 o 
   1   1   0     1992.26     2256.62     30.25 o 
   2   1   0      404.44      436.25     12.51 o 
   3   1   0    12170.63    13118.82    125.69 o 
   4   1   0      158.43      190.18      7.45 o 
   5   1   0     5580.20     5736.50     64.81 o 
   6   1   0       36.79       60.41      5.98 o 
   7   1   0     5425.31     5663.27     61.48 o 
   8   1   0      365.60      389.48     13.60 o 
   9   1   0     1462.78     1447.09     27.95 o 
  10   1   0      107.68      111.35     15.00 o 
  11   1   0        1.91        5.95      6.39 o 
  12   1   0      733.43      761.50     29.20 o 
  13   1   0      263.02      260.73     20.28 o 
  14   1   0      196.60      161.97     35.74 o 
  15   1   0        0.78        6.31     11.79 o 
  16   1   0       16.60       21.23     14.55 o 
   0   2   0    33164.77    33127.73    415.44 o 
   1   2   0     1887.09     2064.11     23.46 o 
   2   2   0     6184.58     6201.27     64.76 o 
   3   2   0      749.48      757.97     21.44 o 
   4   2   0       36.24       31.77      3.28 o 
   5   2   0      572.86      554.48     12.72 o 
   6   2   0      173.12      170.28      8.57 o 
   7   2   0     4741.03     4772.53     59.93 o 
   8   2   0      729.09      732.50     19.37 o 
   9   2   0     8894.96     9061.66    107.39 o 
  10   2   0     1208.02     1266.84     42.58 o 
  11   2   0     4761.31     4747.64     78.09 o 
  12   2   0        5.92        0.53      7.89 o 
  13   2   0     2018.42     2056.50     51.69 o 
  14   2   0       45.39       38.26     13.25 o 
  15   2   0      779.29      743.65     44.81 o 
  16   2   0       27.45       31.65     16.84 o 
   1   3   0    16565.48    16098.86    152.03 o 
   2   3   0     8259.05     8394.39     88.17 o 
   3   3   0     4531.29     4292.34     51.45 o 
   4   3   0     7920.93     7871.39     84.57 o 
   5   3   0     2532.44     2359.37     37.41 o 
   6   3   0     1721.63     1688.91     26.38 o 
   7   3   0    12373.62    12246.33    128.52 o 
   8   3   0     4303.92     4125.01    124.94 o 
   9   3   0     3480.54     3464.24     73.79 o 
  10   3   0     5964.78     5954.32    108.25 o 
  11   3   0     3014.50     3016.14     95.17 o 
  12   3   0     3301.22     3347.52     80.82 o 
  13   3   0       60.55       52.65     13.49 o 
  14   3   0     1348.85     1344.83     44.59 o 
  15   3   0      117.28      107.91     18.32 o 
  16   3   0      943.23     1016.24     52.80 o 
   0   4   0     1848.42     1914.41     48.98 o 
   1   4   0      994.08      994.46     16.41 o 
   2   4   0        1.06       13.17      4.38 o 
   3   4   0     1317.80     1460.69     27.83 o 
   4   4   0     4085.73     4197.16     54.63 o 
   5   4   0       14.55       12.60      3.76 o 
   6   4   0        4.03        4.06      2.89 o 
   7   4   0     1096.52     1148.65     38.23 o 
   8   4   0      107.30      105.83     15.17 o 
   9   4   0      292.81      280.12     55.95 o 
  10   4   0       22.80       40.30     13.46 o 
  11   4   0      207.04      242.38     24.13 o 
  12   4   0      271.66      254.56     26.01 o 
  13   4   0      707.30      689.21     63.12 o 
  14   4   0        0.19       -1.40     10.43 o 
  15   4   0        3.75       -1.02     11.60 o 
   1   5   0    18593.96    18797.33    134.75 o 
   2   5   0     4439.93     4496.51     60.36 o 
   3   5   0     6119.69     6025.27     58.37 o 
   4   5   0     4612.50     4669.00     62.76 o 
   5   5   0     3274.67     2991.54     60.14 o 
   6   5   0     2743.91     2621.08     62.26 o 
   7   5   0     6736.77     6731.99    116.33 o 
   8   5   0     3042.09     2983.19     89.56 o 
   9   5   0     3165.13     3020.99     73.98 o 
  10   5   0     2853.30     2769.30     72.88 o 
  11   5   0       60.00       49.80     15.32 o 
  12   5   0     1819.60     1777.18     78.39 o 
  13   5   0        2.31        7.85     14.36 o 
  14   5   0     1124.10     1097.46     52.64 o 
  15   5   0       13.20       21.52     14.78 o 
   0   6   0     2988.81     3010.80     72.08 o 
   1   6   0      329.61      321.78     10.26 o 
   2   6   0      919.33      849.38     18.08 o 
   3   6   0      497.35      463.73     13.62 o 
   4   6   0      136.10      132.46      9.42 o 
   5   6   0      199.20      207.54     16.47 o 
   6   6   0     3277.89     3160.40     73.47 o 
   7   6   0        6.42       23.35     11.22 o 
   8   6   0     2141.90     2078.16     61.55 o 
   9   6   0     1023.47     1034.90     44.52 o 
  10   6   0      291.12      263.16     26.68 o 
  11   6   0      561.95      471.81     46.55 o 
  12   6   0       64.67       34.71     17.74 o 
  13   6   0      224.14      202.28     28.80 o 
  14   6   0       74.93       73.68     22.47 o 
   1   7   0      941.28      874.76     38.44 o 
   2   7   0        4.70        9.32      5.39 o 
   3   7   0     2214.23     2135.65     38.23 o 
   4   7   0     1606.62     1613.39     41.29 o 
   5   7   0     2164.52     2036.36     59.47 o 
   6   7   0     2769.56     2796.99     54.94 o 
   7   7   0      457.95      417.60     30.50 o 
   8   7   0     1325.84     1376.84     58.49 o 
   9   7   0      779.21      703.47     90.50 o 
  10   7   0      256.28      231.48     27.40 o 
  11   7   0       53.59       59.22     20.09 o 
  12   7   0      660.38      655.59     61.92 o 
  13   7   0        8.93       -5.71     17.24 o 
   0   8   0     8177.62     8575.81    260.52 o 
   1   8   0      268.11      271.66     16.07 o 
   2   8   0     2196.82     2217.83     55.42 o 
   3   8   0     2357.11     2272.04     52.32 o 
   4   8   0     1887.68     1832.34     47.61 o 
   5   8   0     1251.73     1251.88     79.43 o 
   6   8   0     3042.73     2943.21    157.15 o 
   7   8   0     1813.92     1707.59     60.11 o 
   8   8   0     2049.88     2120.69    124.26 o 
   9   8   0     1481.43     1412.12     57.45 o 
  10   8   0       33.51       39.75     19.23 o 
  11   8   0     1832.16     1781.79     86.24 o 
  12   8   0       22.10       34.43     26.18 o 
   1   9   0      274.62      314.37     22.16 o 
   2   9   0       99.36       71.95     16.98 o 
   3   9   0       27.01       28.73     11.61 o 
   4   9   0      363.25      399.98     25.62 o 
   5   9   0      165.95      160.83     27.95 o 
   6   9   0      396.87      400.91     33.52 o 
   7   9   0        0.01       -1.94     13.85 o 
   8   9   0        0.08       19.96     16.02 o 
   9   9   0       10.96       25.86     18.62 o 
  10   9   0       73.73       95.82     24.14 o 
   0  10   0      845.51      660.89     57.04 o 
   1  10   0       10.11       22.33     11.89 o 
   2  10   0     1347.56     1239.32     53.66 o 
   3  10   0      524.46      451.55     28.13 o 
   4  10   0     1464.09     1452.15     58.02 o 
   5  10   0      691.52      775.57     44.91 o 
   6  10   0      405.95      455.31     37.27 o 
   7  10   0     1052.85     1030.10    112.52 o 
   8  10   0      341.01      323.09     34.86 o 
   1  11   0     1268.61     1222.13     55.52 o 
   2  11   0       13.87       14.16     16.35 o 
   3  11   0      215.71      205.26     23.07 o 
   4  11   0      141.93      139.87     35.74 o 
 -17   1   1      881.90      995.64     53.22 o 
 -16   1   1     1092.84     1154.22    105.40 o 
 -15   1   1      664.44      698.10     42.15 o 
 -14   1   1      330.12      322.53     29.06 o 
 -13   1   1      342.98      349.51     30.39 o 
 -12   1   1     1085.77     1158.59     54.39 o 
 -11   1   1      750.58      715.79     21.71 o 
 -10   1   1     6012.78     6016.89     80.88 o 
  -9   1   1      400.86      447.43     15.57 o 
  -8   1   1    25025.34    25228.60    216.17 o 
  -7   1   1     4071.33     4018.05     48.25 o 
  -6   1   1    16602.87    16149.47    161.02 o 
  -5   1   1      392.81      378.74     12.94 o 
  -4   1   1     7714.02     7363.57     84.14 o 
  -3   1   1    14279.53    14975.06    142.57 o 
  -2   1   1    10334.88    10487.27    212.53 o 
  -1   1   1    35076.13    34609.40    391.44 o 
   0   1   1     9986.50    10201.58    117.11 o 
   1   1   1    23759.24    24101.26    482.97 o 
   2   1   1     5242.14     4798.58     66.65 o 
   3   1   1    19974.74    20083.13    188.37 o 
   4   1   1     4159.25     4496.20     50.77 o 
   5   1   1    16645.61    17085.90    165.24 o 
   6   1   1      217.73      246.40     14.73 o 
   7   1   1    14527.44    14309.89    140.94 o 
   8   1   1      610.83      648.21     16.79 o 
   9   1   1     8455.56     8604.70     89.72 o 
  10   1   1     1255.85     1204.63     26.36 o 
  11   1   1     2723.42     2723.40     70.55 o 
  12   1   1     3189.89     3331.00     67.41 o 
  13   1   1       99.73      124.57     35.69 o 
  14   1   1     3549.23     3650.53     94.37 o 
  15   1   1      225.50      295.58     40.57 o 
  16   1   1     1362.91     1470.09     64.05 o 
 -16   2   1      306.80      284.76     31.92 o 
 -15   2   1      768.32      814.77     46.11 o 
 -14   2   1       10.16        7.08      9.98 o 
 -13   2   1      651.25      714.36     31.23 o 
 -12   2   1     1784.53     1838.14     46.64 o 
 -11   2   1      964.62     1024.21     39.72 o 
 -10   2   1     1230.88     1240.79     34.30 o 
  -9   2   1     5865.12     5882.88     76.34 o 
  -8   2   1      100.99      138.88      9.79 o 
  -7   2   1    10861.26    11085.64    163.11 o 
  -6   2   1     1826.54     1792.07     34.81 o 
  -5   2   1     6490.41     6482.67     90.81 o 
  -4   2   1        5.72       17.48      3.38 o 
  -3   2   1     4917.60     4858.86     54.81 o 
  -2   2   1     1438.41     1560.92     23.16 o 
  -1   2   1     9293.99     9531.63     92.46 o 
   0   2   1    11616.07    11382.34     85.66 o 
   1   2   1       12.08       37.56      2.68 o 
   2   2   1    38504.12    37710.16    298.31 o 
   3   2   1     1072.92     1147.77     26.85 o 
   4   2   1     2063.56     1922.82     61.72 o 
   5   2   1      533.13      521.84     19.72 o 
   6   2   1     4396.99     4484.03     55.64 o 
   7   2   1      903.37      985.78     20.54 o 
   8   2   1     5567.89     5750.19     70.85 o 
   9   2   1      512.53      450.51     30.75 o 
  10   2   1     3043.16     2963.29     56.02 o 
  11   2   1     3625.30     3709.29     66.97 o 
  12   2   1      761.97      764.17     34.95 o 
  13   2   1     3112.15     3159.04     66.04 o 
  14   2   1      127.21       96.27     20.25 o 
  15   2   1      104.55      120.22     28.47 o 
  16   2   1       35.53       19.07     16.56 o 
 -16   3   1       66.63       87.90     28.68 o 
 -15   3   1      877.55      781.08     36.77 o 
 -14   3   1      231.90      236.64     21.59 o 
 -13   3   1      897.69      924.03     45.51 o 
 -12   3   1       46.33       66.40     12.24 o 
 -11   3   1       20.12        9.03     10.51 o 
 -10   3   1     1895.67     1878.57    108.83 o 
  -9   3   1      282.80      270.14     21.25 o 
  -8   3   1     4477.59     4466.57     81.94 o 
  -7   3   1     2453.91     2376.33     37.45 o 
  -6   3   1    11236.26    11038.53    117.18 o 
  -5   3   1     1352.32     1369.97     24.53 o 
  -4   3   1     4472.68     4426.14     54.36 o 
  -3   3   1      949.38      923.18     18.94 o 
  -2   3   1      712.66      642.17     13.46 o 
  -1   3   1     2256.82     2289.20     25.47 o 
   0   3   1     4142.69     4423.54     40.57 o 
   1   3   1    27578.53    27262.50    197.36 o 
   2   3   1     2694.53     2855.15     40.03 o 
   3   3   1     6306.73     6198.64     81.19 o 
   4   3   1      214.18      240.95     14.62 o 
   5   3   1    12400.28    12326.87    163.98 o 
   6   3   1      376.69      376.22     19.65 o 
   7   3   1     2239.12     2160.18     51.13 o 
   8   3   1      104.24      127.60     17.51 o 
   9   3   1     1332.27     1398.69     44.07 o 
  10   3   1        3.87       -6.43      7.70 o 
  11   3   1       11.79        7.13     10.46 o 
  12   3   1     2006.57     1992.32     70.00 o 
  13   3   1       34.60       20.52     12.77 o 
  14   3   1      807.65      822.38     36.15 o 
  15   3   1        2.87       11.53     15.84 o 
  16   3   1      373.15      283.67     32.82 o 
 -16   4   1      585.05      514.75     33.08 o 
 -15   4   1     1313.80     1324.92     47.14 o 
 -14   4   1       19.78        5.38      9.64 o 
 -13   4   1     1088.75     1035.34     47.00 o 
 -12   4   1     2898.59     2698.53    102.44 o 
 -11   4   1     2156.40     2104.70     61.82 o 
 -10   4   1     1003.25      969.70     66.49 o 
  -9   4   1     5762.88     5620.36    104.47 o 
  -8   4   1      667.55      633.37     29.97 o 
  -7   4   1     9942.70     9512.31    142.44 o 
  -6   4   1     2548.56     2424.71     42.99 o 
  -5   4   1     4793.41     4738.24     60.97 o 
  -4   4   1     2098.55     1964.19     32.96 o 
  -3   4   1     5787.15     5870.16     63.03 o 
  -2   4   1     8826.16     8773.79     74.92 o 
  -1   4   1    10209.99    10445.86     80.46 o 
   0   4   1    16057.52    16437.40    126.97 o 
   1   4   1     5048.66     4826.21     46.55 o 
   2   4   1    39985.23    40151.77    289.59 o 
   3   4   1      262.79      280.48     11.12 o 
   4   4   1     3772.89     3640.94     52.66 o 
   5   4   1      387.38      303.33     18.73 o 
   6   4   1     4075.14     3825.52    104.11 o 
   7   4   1      244.61      270.27     20.46 o 
   8   4   1     8982.04     8826.58    161.98 o 
   9   4   1     1073.06     1041.49     86.60 o 
  10   4   1     3833.13     3581.89     80.85 o 
  11   4   1     1452.67     1440.84     50.82 o 
  12   4   1     1770.27     1834.11     84.37 o 
  14   4   1      396.95      375.92     32.72 o 
  15   4   1      485.44      474.33     52.21 o 
 -15   5   1       37.50       35.24     15.32 o 
 -14   5   1       99.34      147.49     25.60 o 
 -13   5   1       97.53      132.70     23.18 o 
 -12   5   1       20.24       12.31     14.13 o 
 -11   5   1      431.67      475.80     32.51 o 
 -10   5   1     3000.37     3056.12     78.65 o 
  -9   5   1     1328.90     1392.34     66.08 o 
  -8   5   1      256.16      291.11     23.49 o 
  -7   5   1     1745.12     1718.87     50.98 o 
  -6   5   1      462.09      435.03     24.25 o 
  -5   5   1      529.85      509.00     29.85 o 
  -4   5   1      229.80      211.93     11.37 o 
  -3   5   1     2030.36     2111.43     28.08 o 
  -2   5   1      506.37      534.98     11.51 o 
  -1   5   1     1035.39     1057.53     16.31 o 
   0   5   1     2375.35     2500.22     37.72 o 
   1   5   1     3242.03     3400.48     38.64 o 
   2   5   1     1230.07     1200.88     23.10 o 
   3   5   1       24.42       31.33      4.60 o 
   4   5   1      971.89     1124.02     32.44 o 
   5   5   1       40.82       52.39     11.30 o 
   6   5   1      474.36      457.73     26.04 o 
   7   5   1      730.97      783.97     33.98 o 
   8   5   1      249.61      254.45     22.25 o 
   9   5   1     2838.21     2700.72     69.53 o 
  10   5   1      196.87      175.66     22.04 o 
  11   5   1      102.75       82.22     18.44 o 
  12   5   1        3.42       -0.36     13.40 o 
  13   5   1      117.59      109.68     22.80 o 
  14   5   1        6.58        4.10     16.24 o 
  15   5   1      101.71      111.90     20.18 o 
 -14   6   1      436.62      372.88     36.39 o 
 -13   6   1     1075.46     1211.49     55.48 o 
 -12   6   1      787.62      732.39     73.46 o 
 -11   6   1     2533.13     2403.20     72.61 o 
 -10   6   1     1084.73      970.65     64.21 o 
  -9   6   1     3346.08     3340.27    156.68 o 
  -8   6   1        0.86       12.29     11.66 o 
  -7   6   1     3346.81     3242.19     76.59 o 
  -6   6   1      748.75      691.76     58.44 o 
  -5   6   1     2849.94     2834.55     67.30 o 
  -4   6   1     2212.51     2333.75     35.80 o 
  -3   6   1     4655.65     4673.66     59.23 o 
  -2   6   1     5371.27     5558.38     51.19 o 
  -1   6   1     5423.51     5378.53     57.51 o 
   0   6   1     8084.91     8194.47     81.62 o 
   1   6   1     4109.69     4196.49     47.30 o 
   2   6   1     4489.87     4672.00     54.73 o 
   3   6   1     1916.01     1979.81     30.34 o 
   4   6   1     1355.28     1285.15     31.93 o 
   5   6   1      749.09      736.10     25.00 o 
   6   6   1     3236.03     3076.13    101.20 o 
   7   6   1     2257.27     2149.97    107.48 o 
   8   6   1     3408.60     3309.15     80.04 o 
   9   6   1     1837.73     1909.60     60.75 o 
  10   6   1     1448.83     1371.13     52.41 o 
  11   6   1      828.85      841.64     42.85 o 
  12   6   1      175.73      202.49     27.21 o 
  13   6   1     1356.04     1210.16     57.25 o 
  14   6   1       78.98       78.37     23.35 o 
 -13   7   1       73.31        7.68     17.71 o 
 -12   7   1      651.67      532.28     39.64 o 
 -11   7   1      355.85      348.49     33.05 o 
 -10   7   1     1775.11     1632.30     63.59 o 
  -9   7   1      499.64      507.18     34.77 o 
  -8   7   1     2910.89     2931.68     78.24 o 
  -7   7   1      302.69      312.35     27.14 o 
  -6   7   1     1526.85     1486.44     58.60 o 
  -5   7   1     1140.30     1181.45     44.98 o 
  -4   7   1      351.44      331.93     19.77 o 
  -3   7   1      318.76      275.41     14.30 o 
  -2   7   1     1581.02     1568.26     32.41 o 
  -1   7   1     3347.56     3437.57     53.87 o 
   0   7   1     4572.86     4511.51     91.40 o 
   1   7   1     2299.36     2255.30     39.73 o 
   2   7   1      591.60      572.92     19.46 o 
   3   7   1     1841.68     1812.11     52.44 o 
   4   7   1      123.76      159.56     16.65 o 
   5   7   1      290.96      297.16     18.64 o 
   6   7   1      331.65      302.09     24.62 o 
   7   7   1     1019.67     1041.68     33.88 o 
   8   7   1       72.21       63.83     22.65 o 
   9   7   1     1636.55     1611.50     58.26 o 
  10   7   1      602.52      526.75     36.77 o 
  11   7   1     1601.37     1572.96     61.08 o 
  12   7   1      787.01      707.32     44.92 o 
  13   7   1        1.62       -1.74     17.92 o 
 -12   8   1       83.93       66.60     24.08 o 
 -11   8   1      258.82      262.14     42.65 o 
 -10   8   1       41.36       34.03     17.81 o 
  -9   8   1        0.46        8.46     15.00 o 
  -8   8   1      124.19      123.95     22.66 o 
  -7   8   1       20.77       13.72     14.35 o 
  -6   8   1       23.78       15.39     13.02 o 
  -5   8   1      236.47      220.89     24.23 o 
  -4   8   1      668.11      651.25     28.83 o 
  -3   8   1        8.06       11.59     13.95 o 
  -2   8   1     3418.53     3374.40     53.87 o 
  -1   8   1      101.82      104.09     13.02 o 
   0   8   1       30.50       54.83      9.72 o 
   1   8   1     2847.04     2821.48     48.29 o 
   2   8   1      131.08      113.37     16.41 o 
   3   8   1      739.57      703.21     29.08 o 
   4   8   1      251.52      221.75     23.51 o 
   5   8   1        4.05        8.62     12.23 o 
   6   8   1      335.47      335.63     35.64 o 
   7   8   1      258.25      286.69     28.14 o 
   8   8   1      708.26      664.53     40.46 o 
   9   8   1      477.44      465.78     35.60 o 
  10   8   1      539.30      495.59     40.47 o 
  11   8   1        5.16        0.92     17.66 o 
 -10   9   1     1081.15     1090.04     55.15 o 
  -9   9   1       59.30       13.98     22.23 o 
  -8   9   1     1501.65     1451.32     59.79 o 
  -7   9   1       32.49       16.70     16.58 o 
  -6   9   1     1436.83     1501.86     60.94 o 
  -5   9   1      462.76      430.56     33.48 o 
  -4   9   1     2774.29     2604.65     60.52 o 
  -3   9   1     1429.20     1298.36     89.45 o 
  -2   9   1     2608.35     2616.42     82.59 o 
  -1   9   1     3928.51     4043.50     63.27 o 
   0   9   1     1700.19     1664.17     38.43 o 
   1   9   1     5681.23     5684.22     92.69 o 
   2   9   1      423.66      370.97     26.48 o 
   3   9   1     2690.73     2691.01     73.18 o 
   4   9   1       23.52       14.35     13.91 o 
   5   9   1     1929.88     1831.34     95.48 o 
   6   9   1      286.31      255.59     42.23 o 
   7   9   1     2048.18     1971.05     68.39 o 
   8   9   1      258.87      233.12     29.08 o 
   9   9   1     1112.37     1303.96     58.84 o 
  10   9   1      517.17      520.32     66.39 o 
  -8  10   1       71.05       73.83     23.22 o 
  -7  10   1      155.67      185.75     28.70 o 
  -6  10   1      910.87      889.13     48.56 o 
  -5  10   1      237.80      258.23     29.56 o 
  -4  10   1        2.36       17.72     15.35 o 
  -3  10   1       15.12        8.18     11.32 o 
  -2  10   1       62.84       67.05     14.95 o 
  -1  10   1      178.31      209.55     29.35 o 
   0  10   1       21.75       34.22     16.39 o 
   1  10   1        2.73       -2.38     10.15 o 
   2  10   1      922.42      897.96     36.93 o 
   3  10   1        3.05       -0.97     10.73 o 
   4  10   1      754.86      806.38     45.35 o 
   5  10   1       37.56       16.35     15.76 o 
   6  10   1      468.06      464.83     37.82 o 
   7  10   1      198.08      245.36     30.73 o 
   8  10   1       97.48       98.63     25.38 o 
  -4  11   1      677.68      621.72     42.95 o 
  -3  11   1      366.05      363.87     27.95 o 
  -2  11   1      331.80      309.34     35.79 o 
  -1  11   1      449.36      415.30     35.63 o 
   0  11   1      129.99      120.27     31.43 o 
   1  11   1      401.25      431.74     69.77 o 
   2  11   1      238.20      243.33     23.99 o 
   3  11   1      537.96      538.11     43.55 o 
   4  11   1       14.89       32.29     18.91 o 
 -17   0   2       57.59       32.21     21.71 o 
 -16   0   2     1439.80     1516.91     88.11 o 
 -15   0   2      626.16      751.29     61.61 o 
 -14   0   2     2328.10     2463.63    104.52 o 
 -13   0   2      935.34      971.75     56.78 o 
 -12   0   2     1697.29     1741.36     56.42 o 
 -11   0   2      160.62      208.80     18.77 o 
 -10   0   2    12780.47    12972.72    180.69 o 
  -9   0   2     3269.76     3356.53     66.63 o 
  -8   0   2     1928.59     1797.34     43.29 o 
  -7   0   2     8639.92     8631.54    121.36 o 
  -6   0   2      574.19      624.35     21.30 o 
  -5   0   2    41034.82    39989.03    452.58 o 
  -4   0   2     1144.24     1033.03     24.16 o 
  -3   0   2    81546.54    80982.07    891.31 o 
  -2   0   2     5332.68     5162.69     96.52 o 
  -1   0   2    62279.13    60653.84    935.60 o 
   0   0   2     7174.11     7307.87    122.29 o 
   1   0   2    17162.73    17008.30    269.20 o 
   2   0   2      735.22      599.49     13.65 o 
   3   0   2     5824.33     6021.99     77.76 o 
   4   0   2     8552.24     8594.81    109.61 o 
   5   0   2        1.38        4.97      5.71 o 
   6   0   2    28598.05    29181.61    339.76 o 
   7   0   2     2417.43     2630.99     50.96 o 
   8   0   2     6496.22     6299.05     97.28 o 
   9   0   2     1915.95     1878.52     45.55 o 
  10   0   2    12305.84    12614.59    175.61 o 
  11   0   2     1344.48     1364.51     42.24 o 
  12   0   2     1609.05     1718.37     80.94 o 
  13   0   2     2499.35     2668.10    107.33 o 
  14   0   2     2122.74     2329.50    104.63 o 
  15   0   2     2934.37     3146.03    128.63 o 
  16   0   2      307.30      219.12     42.49 o 
 -17   1   2      364.92      362.25     68.78 o 
 -16   1   2        0.01        3.75     12.60 o 
 -15   1   2      412.75      370.01     32.52 o 
 -14   1   2      202.12      225.94     26.70 o 
 -13   1   2        8.40       10.75      7.98 o 
 -12   1   2      185.27      191.57     16.96 o 
 -11   1   2       10.36       13.85      5.99 o 
 -10   1   2        2.94        0.43      4.91 o 
  -9   1   2      238.03      206.37     11.65 o 
  -8   1   2     2850.42     2902.96     79.50 o 
  -7   1   2       23.39       20.66      5.53 o 
  -6   1   2     3986.87     4009.96     46.51 o 
  -5   1   2     1707.84     1822.95     29.73 o 
  -4   1   2     3011.43     3320.28     75.81 o 
  -3   1   2     5561.04     5491.76     60.26 o 
  -2   1   2      540.49      572.42     15.93 o 
  -1   1   2      543.65      580.93     18.84 o 
   0   1   2      795.25      841.73     16.70 o 
   1   1   2      129.84      101.20      4.46 o 
   2   1   2    28502.93    28857.88    330.01 o 
   3   1   2      281.07      291.83      7.63 o 
   4   1   2     3168.77     3051.50     37.90 o 
   5   1   2      457.15      430.09     11.82 o 
   6   1   2      366.39      393.50     12.69 o 
   7   1   2      204.07      217.11     10.10 o 
   8   1   2      376.06      397.27     14.74 o 
   9   1   2      976.21      944.33     21.74 o 
  10   1   2        1.94        2.61      5.43 o 
  11   1   2     1746.18     1856.11     59.42 o 
  12   1   2      543.81      583.18     40.85 o 
  13   1   2      741.58      668.12     39.19 o 
  14   1   2       27.86       32.00     18.86 o 
  15   1   2        6.98       11.83     16.02 o 
  16   1   2      176.26      160.76     27.53 o 
 -16   2   2      973.28      879.91     52.31 o 
 -15   2   2      453.39      453.09     28.81 o 
 -14   2   2     1609.77     1600.61     47.33 o 
 -13   2   2      227.61      232.86     19.70 o 
 -12   2   2     1011.83     1024.56     47.60 o 
 -11   2   2      611.83      647.81     26.86 o 
 -10   2   2     6562.05     6836.78    101.13 o 
  -9   2   2       65.06       61.39      8.59 o 
  -8   2   2      445.12      429.83     27.75 o 
  -7   2   2     9551.03     9557.18    157.83 o 
  -6   2   2       35.67       32.23      6.57 o 
  -5   2   2     8722.75     8426.47     96.75 o 
  -4   2   2     4124.70     4175.56     51.45 o 
  -3   2   2    14020.22    14164.46    139.19 o 
  -2   2   2     1561.10     1553.44     21.25 o 
  -1   2   2     5330.40     5537.97     46.89 o 
   0   2   2     2854.33     2893.41     27.78 o 
   1   2   2    64579.59    63459.74    442.03 o 
   2   2   2     1190.64     1338.28     17.64 o 
   3   2   2       11.52       30.02      7.17 o 
   4   2   2     9989.09    10057.41    186.76 o 
   5   2   2       64.20       63.30      8.34 o 
   6   2   2     6805.41     6899.69    126.25 o 
   7   2   2       91.09      118.90      9.39 o 
   8   2   2    10523.41    10532.08    225.51 o 
   9   2   2      960.44      962.76     34.15 o 
  10   2   2     5609.64     5711.90     85.08 o 
  11   2   2       25.03       28.29      9.77 o 
  12   2   2     1881.37     1920.05     47.95 o 
  13   2   2      450.65      483.85     26.92 o 
  14   2   2      154.51      169.33     38.44 o 
  15   2   2     1336.49     1470.73     61.16 o 
  16   2   2      189.73      210.71     30.27 o 
 -16   3   2       50.32       58.33     15.46 o 
 -15   3   2     1089.44     1108.62     42.17 o 
 -14   3   2      158.73      148.25     18.90 o 
 -13   3   2     1138.22     1122.03     39.20 o 
 -12   3   2      119.96      117.37     20.91 o 
 -11   3   2     1171.37     1165.74     44.04 o 
 -10   3   2     1359.40     1321.33     49.66 o 
  -9   3   2     2035.60     1952.11     37.38 o 
  -8   3   2    12548.39    12561.92    163.33 o 
  -7   3   2      786.60      718.35     23.75 o 
  -6   3   2    12642.03    12239.81    241.02 o 
  -5   3   2      465.69      514.55     28.79 o 
  -4   3   2    14356.30    13756.49    140.04 o 
  -3   3   2      633.32      626.46     16.17 o 
  -2   3   2     4491.56     4547.19     48.86 o 
  -1   3   2      124.69      138.14      6.12 o 
   0   3   2     6472.55     6273.13     54.42 o 
   1   3   2    30835.79    30825.49    222.46 o 
   2   3   2    36110.71    36215.61    259.87 o 
   3   3   2     9155.64     8988.18    113.30 o 
   4   3   2    14153.84    14127.42    181.51 o 
   5   3   2     7331.21     7021.52    178.18 o 
   6   3   2      128.72      105.25     16.62 o 
   7   3   2     3537.83     3734.98    123.07 o 
   8   3   2       63.02       73.15     12.26 o 
   9   3   2     3477.03     3569.42     75.64 o 
  10   3   2       49.50       54.82     13.29 o 
  11   3   2     2898.96     2779.94     69.79 o 
  12   3   2      646.82      731.91     47.23 o 
  13   3   2     3589.20     3527.44     72.30 o 
  14   3   2     1437.94     1451.69     54.23 o 
  15   3   2      162.59      170.73     42.29 o 
 -16   4   2        3.34        0.19     14.04 o 
 -15   4   2        0.03       -8.35     10.83 o 
 -14   4   2     1169.53     1058.41     49.00 o 
 -13   4   2       75.01      102.43     16.27 o 
 -12   4   2      329.36      284.97     26.59 o 
 -11   4   2       17.38       13.16     11.18 o 
 -10   4   2      235.44      217.19     27.17 o 
  -9   4   2      134.84      140.60     23.53 o 
  -8   4   2       18.60       24.22     10.46 o 
  -7   4   2      253.97      283.41     13.15 o 
  -6   4   2        2.09        5.92      4.75 o 
  -5   4   2       38.24       56.29      6.92 o 
  -4   4   2        0.39       -0.83      3.59 o 
  -3   4   2     1810.82     1764.87     27.75 o 
  -2   4   2       15.33       15.30      3.71 o 
  -1   4   2      516.25      468.51     12.44 o 
   0   4   2      785.50      794.96     15.06 o 
   1   4   2      580.14      565.47     14.11 o 
   2   4   2      201.76      214.15      8.06 o 
   3   4   2      914.98     1071.04     19.27 o 
   4   4   2      208.00      239.00      9.31 o 
   5   4   2      455.10      490.42     37.40 o 
   6   4   2     1928.99     1930.94     51.74 o 
   7   4   2      455.40      508.64     26.39 o 
   8   4   2     1521.30     1493.67     46.06 o 
   9   4   2        1.27        2.93      8.90 o 
  10   4   2     1439.61     1359.30     47.74 o 
  11   4   2       28.64       40.55     15.10 o 
  12   4   2       50.77       50.17     32.73 o 
  13   4   2      123.05      101.40     21.05 o 
  14   4   2       16.65        0.64     12.07 o 
  15   4   2        0.10        8.77     13.22 o 
 -15   5   2     1179.72     1176.40     56.73 o 
 -14   5   2       50.27       38.66     17.78 o 
 -13   5   2      713.49      717.35     41.99 o 
 -12   5   2      389.94      506.57     35.12 o 
 -11   5   2     3197.25     3045.09     79.70 o 
 -10   5   2      672.44      624.09     37.46 o 
  -9   5   2     1625.75     1570.25     67.90 o 
  -8   5   2     7518.58     7205.39    289.67 o 
  -7   5   2     3216.89     3131.33    102.50 o 
  -6   5   2    10967.41    10759.06    122.52 o 
  -5   5   2     1468.27     1569.96     32.32 o 
  -4   5   2    12971.69    13267.80    143.51 o 
  -3   5   2       17.06       17.06      4.90 o 
  -2   5   2     6802.39     7015.66     58.52 o 
  -1   5   2     2401.10     2462.03     41.34 o 
   0   5   2     6162.85     6264.11     60.33 o 
   1   5   2    13607.74    14056.34    115.23 o 
   2   5   2     7824.46     7524.74     69.72 o 
   3   5   2    10297.01     9912.03     86.92 o 
   4   5   2     4310.99     4258.15     63.35 o 
   5   5   2     5790.24     5586.00     94.09 o 
   6   5   2      240.73      231.45     20.15 o 
   7   5   2     4963.80     5082.07     96.90 o 
   8   5   2        2.66       -6.92      8.43 o 
   9   5   2     2699.95     2557.30     71.22 o 
  10   5   2       15.61       18.33     13.61 o 
  11   5   2     2171.25     2283.67     67.70 o 
  12   5   2      575.26      575.19     36.80 o 
  13   5   2     2532.42     2714.47     80.03 o 
  14   5   2      889.17      867.33     47.35 o 
 -14   6   2       19.51       18.02     18.15 o 
 -13   6   2       18.39       30.19     16.68 o 
 -12   6   2        1.14        9.50     14.79 o 
 -11   6   2      413.27      347.48     39.17 o 
 -10   6   2     1431.17     1290.94     51.28 o 
  -9   6   2      752.99      696.16     46.65 o 
  -8   6   2      936.78      912.94     40.22 o 
  -7   6   2     2775.26     2704.27     69.38 o 
  -6   6   2        1.24        1.28      9.09 o 
  -5   6   2     2397.68     2478.64     65.57 o 
  -4   6   2      170.99      137.38     25.84 o 
  -3   6   2       30.18       36.57      6.63 o 
  -2   6   2        5.52        6.79      6.32 o 
  -1   6   2      608.81      642.52     16.48 o 
   0   6   2       79.83       94.68      7.73 o 
   1   6   2     5064.09     5142.06     55.18 o 
   2   6   2     1665.14     1635.09     28.49 o 
   3   6   2     1411.28     1389.39     24.48 o 
   4   6   2     3829.17     3963.61     75.32 o 
   5   6   2      542.92      537.46     41.17 o 
   6   6   2      560.45      540.42     22.91 o 
   7   6   2        0.62       -0.54     10.54 o 
   8   6   2      320.70      289.17     43.95 o 
   9   6   2       29.47       20.64     13.55 o 
  10   6   2      319.78      349.49     29.68 o 
  11   6   2       72.36       15.00     14.99 o 
  12   6   2     1085.29      991.03     48.19 o 
  13   6   2      880.38      826.18     47.53 o 
  14   6   2       98.22       55.24     21.27 o 
 -13   7   2      313.34      399.01     36.88 o 
 -12   7   2      532.89      452.07     37.94 o 
 -11   7   2      486.79      512.91     37.94 o 
 -10   7   2      546.90      516.65     36.37 o 
  -9   7   2      299.89      316.27     29.02 o 
  -8   7   2     1405.15     1255.63    103.17 o 
  -7   7   2      368.22      330.11     27.67 o 
  -6   7   2     2821.39     2722.38     91.53 o 
  -5   7   2     1316.64     1242.60     45.74 o 
  -4   7   2      494.00      465.18     17.74 o 
  -3   7   2       97.24      113.19     13.50 o 
  -2   7   2      355.25      343.13     13.96 o 
  -1   7   2       20.71       15.26      5.76 o 
   0   7   2     1268.92     1295.36     30.40 o 
   1   7   2     2332.98     2315.98     35.08 o 
   2   7   2     1811.92     1815.19     30.41 o 
   3   7   2     1223.18     1241.98     29.16 o 
   4   7   2     1096.34     1180.20     88.24 o 
   5   7   2     1768.86     1742.68     49.89 o 
   6   7   2     1362.80     1399.74     38.82 o 
   7   7   2     1085.76     1079.43     39.85 o 
   8   7   2      121.60      120.64     15.77 o 
   9   7   2     2002.48     1829.86     59.46 o 
  10   7   2        0.30      -11.43     14.06 o 
  11   7   2      506.01      527.18     42.86 o 
  12   7   2      302.41      289.79     46.96 o 
 -12   8   2      341.40      313.66     49.66 o 
 -11   8   2      638.52      633.12     43.39 o 
 -10   8   2      896.90      880.42     48.31 o 
  -9   8   2     2353.91     2314.10     74.04 o 
  -8   8   2     1497.44     1519.91     57.92 o 
  -7   8   2     2521.17     2374.97    147.33 o 
  -6   8   2      264.31      273.26     26.63 o 
  -5   8   2     2586.59     2594.49    106.18 o 
  -4   8   2       34.06       30.06     10.57 o 
  -3   8   2     2766.53     2836.76     60.80 o 
  -2   8   2      155.70      170.52     17.53 o 
  -1   8   2     2266.64     2178.23     42.03 o 
   0   8   2     1815.57     1911.14     39.04 o 
   1   8   2     3161.84     3051.40     70.90 o 
   2   8   2     2989.42     3070.94    108.27 o 
   3   8   2     3594.07     3491.05     67.54 o 
   4   8   2     3758.38     3741.74     87.53 o 
   5   8   2      661.88      692.47     37.65 o 
   6   8   2     2809.61     2891.54     78.09 o 
   7   8   2        5.39       -6.90     15.84 o 
   8   8   2     1533.56     1632.01     62.35 o 
   9   8   2        4.26       21.30     11.75 o 
  10   8   2     1450.19     1491.90     64.13 o 
  11   8   2       33.05       41.36     18.56 o 
 -10   9   2      162.55      160.65     28.00 o 
  -9   9   2      183.30      200.65     62.65 o 
  -8   9   2       45.76       21.63     16.66 o 
  -7   9   2      248.14      227.25     28.02 o 
  -6   9   2       49.28       80.67     20.19 o 
  -5   9   2      736.63      796.43     61.87 o 
  -4   9   2       30.29       36.17     12.66 o 
  -3   9   2       68.59       45.66     12.80 o 
  -2   9   2       66.82       63.71     17.19 o 
  -1   9   2       36.54       43.30     11.65 o 
   0   9   2        0.38       24.36     17.03 o 
   1   9   2      425.78      415.52     24.85 o 
   2   9   2        5.50        3.24      9.77 o 
   3   9   2        4.45        7.61     10.09 o 
   4   9   2      118.84      142.45     29.61 o 
   5   9   2       61.51       41.94     25.20 o 
   6   9   2      161.18      158.94     33.77 o 
   7   9   2        0.83        9.59     14.72 o 
   8   9   2      153.84      151.12     25.44 o 
   9   9   2        3.03       18.21     20.68 o 
  -8  10   2      302.31      227.88     36.05 o 
  -7  10   2      801.74      875.27     49.94 o 
  -6  10   2      203.29      153.19     26.37 o 
  -5  10   2     1136.62     1178.19     76.94 o 
  -4  10   2      100.61       86.55     20.27 o 
  -3  10   2     1286.81     1161.77     41.23 o 
  -2  10   2        0.96        1.14      9.72 o 
  -1  10   2      606.83      726.27     48.21 o 
   0  10   2      842.01      842.89     36.87 o 
   1  10   2     1577.44     1506.56     46.41 o 
   2  10   2      541.56      504.64     48.49 o 
   3  10   2      636.20      629.62     32.54 o 
   4  10   2      936.73      910.61     46.72 o 
   5  10   2      364.81      370.20     33.47 o 
   6  10   2      999.03      997.07     51.09 o 
   7  10   2      185.51      166.53     35.17 o 
  -4  11   2      655.32      646.11     43.89 o 
  -3  11   2       79.80       62.66     20.73 o 
  -2  11   2      579.64      534.86     97.66 o 
  -1  11   2       18.96       27.63     17.41 o 
   0  11   2      345.78      381.19     34.77 o 
   1  11   2        8.20        7.41     14.91 o 
   2  11   2      122.58      139.82     20.10 o 
   3  11   2      392.50      363.88     28.54 o 
 -17   1   3      363.47      381.62     36.52 o 
 -16   1   3      570.64      650.28     42.80 o 
 -15   1   3     2336.41     2441.04     76.00 o 
 -14   1   3        0.36        9.97     14.55 o 
 -13   1   3     2147.37     2036.69     87.65 o 
 -12   1   3      358.60      383.05     18.09 o 
 -11   1   3     4215.60     4194.56     59.01 o 
 -10   1   3      372.59      343.70     15.82 o 
  -9   1   3     9637.12     9649.01     99.55 o 
  -8   1   3       21.82       30.04      5.62 o 
  -7   1   3     9911.10     9185.42     90.76 o 
  -6   1   3     6656.60     6830.23     82.36 o 
  -5   1   3    11654.44    11893.18    107.00 o 
  -4   1   3     3770.19     3782.93     48.03 o 
  -3   1   3     3195.04     3120.91     56.48 o 
  -2   1   3    22011.19    21476.70    174.66 o 
  -1   1   3     8331.89     8842.48    109.86 o 
   0   1   3     3005.54     3026.20     37.78 o 
   1   1   3      669.84      634.18     13.19 o 
   2   1   3    47462.52    47540.78    372.00 o 
   3   1   3       47.11       39.14      4.19 o 
   4   1   3    37924.67    39279.58    358.24 o 
   5   1   3    10485.68    10765.04     84.64 o 
   6   1   3     3191.78     3218.53     44.19 o 
   7   1   3     2223.16     2120.78     31.34 o 
   8   1   3       47.16       60.26      6.40 o 
   9   1   3     4248.65     4352.47     54.93 o 
  10   1   3     1566.96     1589.49     38.25 o 
  11   1   3     2676.22     2716.43     68.77 o 
  12   1   3      707.06      752.39     38.93 o 
  13   1   3     4735.15     4770.07    152.37 o 
  14   1   3       52.88       37.40     15.74 o 
  15   1   3     3252.63     3273.97     92.96 o 
  16   1   3      114.45      105.75     29.25 o 
 -16   2   3     1023.58     1126.19     54.14 o 
 -15   2   3      118.10      100.02     17.61 o 
 -14   2   3     2194.32     2194.21     65.21 o 
 -13   2   3       11.95       10.38      9.30 o 
 -12   2   3     1496.08     1522.44     57.81 o 
 -11   2   3        6.78       21.70      7.03 o 
 -10   2   3     2031.73     2146.89     44.85 o 
  -9   2   3      473.16      477.99     16.52 o 
  -8   2   3     4678.13     4938.18     89.66 o 
  -7   2   3     1173.81     1178.67     31.32 o 
  -6   2   3     4806.01     4796.87     62.16 o 
  -5   2   3     8415.63     8031.05     89.95 o 
  -4   2   3       87.89       91.56      9.58 o 
  -3   2   3     8991.46     8412.14     90.06 o 
  -2   2   3     2733.68     2857.65     33.62 o 
  -1   2   3        6.11       17.39      5.27 o 
   0   2   3      274.03      262.05      7.62 o 
   1   2   3     5081.00     5114.01     46.83 o 
   2   2   3       23.90        7.90      4.14 o 
   3   2   3    17640.26    17598.27    202.88 o 
   4   2   3      897.59      822.74     15.07 o 
   5   2   3     3080.04     2930.88     34.10 o 
   6   2   3     7054.00     7354.69     81.50 o 
   7   2   3      407.69      399.74     19.72 o 
   8   2   3     3762.30     3606.64     94.91 o 
   9   2   3      745.10      762.93     30.41 o 
  10   2   3     1315.25     1316.21     67.79 o 
  11   2   3     1789.91     1814.42     44.73 o 
  12   2   3     1818.52     1751.03     48.82 o 
  13   2   3       63.55       42.32     12.85 o 
  14   2   3      534.83      618.63     40.27 o 
  15   2   3      517.19      601.37     80.68 o 
  16   2   3      145.44      135.60     32.00 o 
 -16   3   3      113.41      125.56     20.28 o 
 -15   3   3      329.96      283.60     29.94 o 
 -14   3   3        1.38       10.99     10.43 o 
 -13   3   3      230.58      221.76     20.36 o 
 -12   3   3       96.21       81.93     16.71 o 
 -11   3   3     1402.86     1447.73     49.24 o 
 -10   3   3      584.52      608.85     31.00 o 
  -9   3   3     3048.82     2975.06     58.93 o 
  -8   3   3     1382.26     1450.34     31.38 o 
  -7   3   3     5139.02     4927.49     66.29 o 
  -6   3   3     1144.23     1148.09     25.73 o 
  -5   3   3     2596.11     2607.03     41.03 o 
  -4   3   3     2024.40     2028.94     34.03 o 
  -3   3   3        3.38       14.58      3.77 o 
  -2   3   3     2813.32     2848.50     31.55 o 
  -1   3   3      275.37      270.20      8.43 o 
   0   3   3    17238.78    17458.46    132.54 o 
   1   3   3     1193.77     1354.11     21.06 o 
   2   3   3    20151.86    20161.51    151.16 o 
   3   3   3      125.66      130.21      7.42 o 
   4   3   3     8166.49     8560.68    119.97 o 
   5   3   3       42.11       90.13     10.85 o 
   6   3   3      642.27      670.01     26.30 o 
   7   3   3      884.13      833.50     30.41 o 
   8   3   3       30.51       41.17     12.62 o 
   9   3   3     2760.14     2513.74     71.12 o 
  10   3   3       27.03       15.50     10.71 o 
  11   3   3     2922.35     2846.56    106.03 o 
  12   3   3       25.01       30.23     11.30 o 
  13   3   3      348.06      376.79     24.99 o 
  14   3   3      265.83      278.14     23.68 o 
  15   3   3      400.28      385.09     36.55 o 
 -16   4   3     1464.15     1525.11     52.85 o 
 -15   4   3      124.51      125.37     19.80 o 
 -14   4   3     1338.26     1427.43     52.71 o 
 -13   4   3       57.21       32.52     14.38 o 
 -12   4   3     2330.59     2314.03    129.77 o 
 -11   4   3       12.48       30.11     13.63 o 
 -10   4   3     1480.15     1450.44     50.13 o 
  -9   4   3      200.69      209.39     20.64 o 
  -8   4   3     5745.87     5655.72     76.61 o 
  -7   4   3      996.90      927.62     24.72 o 
  -6   4   3    12101.20    12100.74    133.19 o 
  -5   4   3    19162.43    18784.80    264.40 o 
  -4   4   3     7223.34     7274.54     87.34 o 
  -3   4   3    12483.60    12549.08    103.79 o 
  -2   4   3     3861.50     3881.42     41.76 o 
  -1   4   3     8998.37     9157.31     79.07 o 
   0   4   3      119.03      100.02      9.29 o 
   1   4   3    10582.73    10471.92     87.53 o 
   2   4   3       72.18       86.78      5.93 o 
   3   4   3    28638.57    28080.75    343.00 o 
   4   4   3       91.60      187.99     15.08 o 
   5   4   3     5371.42     5182.53     89.36 o 
   6   4   3     8534.65     8733.42    133.03 o 
   7   4   3     3271.06     3387.76     71.81 o 
   8   4   3     5101.18     5069.11    150.08 o 
   9   4   3      694.44      688.02     58.39 o 
  10   4   3      741.54      698.07     51.95 o 
  11   4   3     3404.41     3096.60     77.98 o 
  12   4   3     3281.60     3005.77    109.72 o 
  13   4   3       10.03       14.14     19.38 o 
  14   4   3     2496.10     2656.47     80.46 o 
  15   4   3      409.53      479.02     38.10 o 
 -15   5   3       97.38      106.87     19.38 o 
 -14   5   3        0.18       31.41     17.01 o 
 -13   5   3      516.81      476.26     75.69 o 
 -12   5   3      298.50      342.72     37.46 o 
 -11   5   3      191.44      128.46     20.84 o 
 -10   5   3       98.17      117.88     19.62 o 
  -9   5   3       41.61       67.02     16.24 o 
  -8   5   3        5.40        1.42     10.21 o 
  -7   5   3      154.69      172.27     12.22 o 
  -6   5   3     1002.58      989.49     26.18 o 
  -5   5   3      139.58      161.92     11.73 o 
  -4   5   3     5279.12     5284.53    122.52 o 
  -3   5   3       13.73        7.91      4.01 o 
  -2   5   3      419.41      432.52     12.92 o 
  -1   5   3     1913.52     1907.66     27.99 o 
   0   5   3       54.74       90.29     12.53 o 
   1   5   3     2064.06     2012.74     36.42 o 
   2   5   3     1215.16     1311.89     22.24 o 
   3   5   3     2487.69     2537.25     30.59 o 
   4   5   3     5633.73     5817.17    100.20 o 
   5   5   3     2430.45     2541.39     69.66 o 
   6   5   3      164.53      145.09     16.10 o 
   7   5   3     1293.78     1324.38     44.62 o 
   8   5   3       12.82       15.58     11.17 o 
   9   5   3      383.72      386.88     27.70 o 
  10   5   3      368.56      370.37     29.10 o 
  11   5   3       22.43        7.10     13.80 o 
  12   5   3       28.10       31.81     21.20 o 
  13   5   3       25.00       11.65     16.34 o 
  14   5   3      277.92      234.18     54.75 o 
 -14   6   3     1102.13     1182.88     57.13 o 
 -13   6   3       55.89       74.59     21.45 o 
 -12   6   3     2258.75     2353.33    143.69 o 
 -11   6   3      184.88      116.07     35.53 o 
 -10   6   3      506.73      489.68     34.25 o 
  -9   6   3      248.15      223.45     33.97 o 
  -8   6   3      950.66      920.37     40.88 o 
  -7   6   3     2515.96     2437.00     66.04 o 
  -6   6   3     2829.78     2784.84     50.21 o 
  -5   6   3     4612.67     4467.33     67.58 o 
  -4   6   3     2601.87     2631.29     47.99 o 
  -3   6   3     5468.47     5352.78     58.19 o 
  -2   6   3      796.47      788.72     18.96 o 
  -1   6   3     6445.13     6459.04     65.81 o 
   0   6   3      551.40      593.16     16.08 o 
   1   6   3     2034.05     2045.04     30.87 o 
   2   6   3     1332.08     1384.06     25.00 o 
   3   6   3     8122.41     8284.81     91.76 o 
   4   6   3     2115.24     2148.32     44.37 o 
   5   6   3     2299.71     2394.64     48.56 o 
   6   6   3     4562.98     4618.73    139.43 o 
   7   6   3      703.89      704.42     27.28 o 
   8   6   3     2492.72     2374.09     71.21 o 
   9   6   3      590.49      614.98     42.03 o 
  10   6   3     1911.87     1902.76     62.65 o 
  11   6   3      263.46      269.09     28.02 o 
  12   6   3      880.61      868.96     59.43 o 
  13   6   3       72.19       85.67     23.17 o 
 -13   7   3      399.33      460.99     61.66 o 
 -12   7   3        7.31       -1.33     16.42 o 
 -11   7   3      624.80      614.38     42.55 o 
 -10   7   3       21.94       19.14     15.17 o 
  -9   7   3     1632.49     1706.90     60.10 o 
  -8   7   3       34.67       44.92     35.43 o 
  -7   7   3      746.83      664.69     59.64 o 
  -6   7   3     1608.48     1586.76     53.78 o 
  -5   7   3      222.25      248.97     16.21 o 
  -4   7   3     4236.92     4090.02     66.40 o 
  -3   7   3      930.60      959.13     22.28 o 
  -2   7   3     2798.38     2878.75     49.21 o 
  -1   7   3      421.99      405.12     20.34 o 
   0   7   3      627.74      629.84     16.50 o 
   1   7   3      616.99      634.86     18.24 o 
   2   7   3     2156.81     2246.65     40.41 o 
   3   7   3      148.90      187.27     14.00 o 
   4   7   3     3232.27     3159.57     58.43 o 
   5   7   3     2924.52     2933.38     57.69 o 
   6   7   3     1616.42     1580.12     41.68 o 
   7   7   3     2451.84     2495.94     55.23 o 
   8   7   3      861.15      806.33     31.92 o 
   9   7   3      901.65      844.83     33.63 o 
  10   7   3      757.58      697.86     32.38 o 
  11   7   3      511.31      461.07     36.68 o 
  12   7   3       18.52       26.83     18.29 o 
 -12   8   3      326.39      290.30     34.37 o 
 -11   8   3        0.11        7.64     16.18 o 
 -10   8   3      221.42      233.30     29.65 o 
  -9   8   3        1.68      -12.17     12.12 o 
  -8   8   3       57.55       76.34     24.05 o 
  -7   8   3     1395.65     1315.33     53.37 o 
  -6   8   3       92.34      117.67     24.73 o 
  -5   8   3      389.19      321.30     32.05 o 
  -4   8   3        2.39        4.21      9.07 o 
  -3   8   3      246.71      272.15     16.40 o 
  -2   8   3     2670.53     2711.53     48.12 o 
  -1   8   3     1191.20     1138.52     30.02 o 
   0   8   3      413.68      377.03     18.44 o 
   1   8   3      379.32      338.00     21.38 o 
   2   8   3       25.57       29.98     10.41 o 
   3   8   3        5.81       10.45      9.15 o 
   4   8   3       11.18        9.07      9.21 o 
   5   8   3       77.22       71.64     13.04 o 
   6   8   3       11.93       23.20     12.65 o 
   7   8   3     1142.76     1141.73     38.36 o 
   8   8   3      866.60      852.34     34.51 o 
   9   8   3      406.56      384.51     26.28 o 
  10   8   3       68.41       47.24     15.45 o 
  11   8   3        0.30       15.91     14.13 o 
 -10   9   3      214.06      227.18     31.35 o 
  -9   9   3     1620.07     1629.48     72.31 o 
  -8   9   3      269.99      239.10     29.16 o 
  -7   9   3     1088.73     1285.06     55.53 o 
  -6   9   3     1616.47     1671.49     61.76 o 
  -5   9   3     1179.44     1101.72     49.80 o 
  -4   9   3     5730.78     5525.71    116.45 o 
  -3   9   3      590.60      588.29     41.43 o 
  -2   9   3     3437.03     3598.46     59.86 o 
  -1   9   3       54.14       31.98     19.00 o 
   0   9   3     2838.51     2687.93     59.60 o 
   1   9   3       12.90       15.03     11.25 o 
   2   9   3     1828.90     1855.33     49.75 o 
   3   9   3       74.96       77.75     15.34 o 
   4   9   3     1621.29     1566.69     57.56 o 
   5   9   3      742.41      746.43     42.65 o 
   6   9   3      954.34     1016.02     48.45 o 
   7   9   3      850.65      921.36     97.20 o 
   8   9   3      515.61      521.92     45.09 o 
   9   9   3      467.14      506.21     40.17 o 
  -8  10   3      171.33      180.35     37.09 o 
  -7  10   3      110.40      109.85     24.53 o 
  -6  10   3      200.54      150.43     26.00 o 
  -5  10   3       65.10       70.67     19.87 o 
  -4  10   3        1.77        9.49     14.12 o 
  -3  10   3      108.27      114.28     17.49 o 
  -2  10   3        5.34       29.56     15.04 o 
  -1  10   3        8.95        5.05     13.29 o 
   0  10   3       12.66        4.31     10.47 o 
   1  10   3      781.49      825.33     35.13 o 
   2  10   3       85.30       82.61     16.15 o 
   3  10   3     1171.00     1207.92     75.33 o 
   4  10   3        5.73       13.12     14.59 o 
   5  10   3      530.13      484.03     37.32 o 
   6  10   3       22.35        8.04     16.73 o 
   7  10   3       70.18       82.07     23.54 o 
  -4  11   3      284.51      269.19     31.50 o 
  -3  11   3      520.64      531.16     39.40 o 
  -2  11   3      383.64      471.87     37.84 o 
  -1  11   3       25.98       31.75     16.75 o 
   0  11   3      984.76     1015.41     50.87 o 
   1  11   3       28.23       31.58     13.83 o 
   2  11   3      915.67      883.42     46.23 o 
   3  11   3      181.12      168.65     21.59 o 
 -17   0   4      935.01      982.15     73.77 o 
 -16   0   4       46.71       64.00     26.49 o 
 -15   0   4     2409.27     2618.96    110.44 o 
 -14   0   4     2235.06     2380.82    100.99 o 
 -13   0   4     2559.74     2648.58     69.13 o 
 -12   0   4     2390.28     2493.80     64.34 o 
 -11   0   4        1.03        5.03      8.22 o 
 -10   0   4     4718.83     4832.15     88.99 o 
  -9   0   4        2.29        5.13     13.82 o 
  -8   0   4     3895.82     3735.04     69.46 o 
  -7   0   4     5466.96     5937.24     92.46 o 
  -6   0   4    50795.11    52079.20    588.31 o 
  -5   0   4     5111.25     5074.68     76.12 o 
  -4   0   4   101341.55   101103.37   2813.92 o 
  -3   0   4   103427.72   100882.02   2134.01 o 
  -2   0   4      278.18      292.68     13.44 o 
  -1   0   4       12.94       34.56     13.40 o 
   0   0   4     1453.88     1418.45     30.39 o 
   1   0   4     9763.66     9585.70    118.28 o 
   2   0   4     5143.92     5275.91    138.08 o 
   3   0   4    30281.75    30464.75    345.61 o 
   4   0   4       71.45       88.30      7.85 o 
   5   0   4    43711.41    44064.87    497.78 o 
   6   0   4       29.62       23.25      5.99 o 
   7   0   4     4864.52     4715.62    161.30 o 
   8   0   4      696.03      739.93     26.41 o 
   9   0   4     2646.46     2809.33     58.91 o 
  10   0   4      149.68      172.78     15.76 o 
  11   0   4     1180.70     1315.76     67.43 o 
  12   0   4      723.65      718.77     52.88 o 
  13   0   4     1459.90     1561.79     82.29 o 
  14   0   4     3484.14     3812.74    139.12 o 
  15   0   4        0.65       17.77     23.17 o 
 -17   1   4       27.83        8.15     14.58 o 
 -16   1   4       90.65      129.05     24.78 o 
 -15   1   4      150.38      127.00     18.27 o 
 -14   1   4      110.09      102.74     26.89 o 
 -13   1   4      161.55      183.00     17.68 o 
 -12   1   4        4.56        9.25      6.76 o 
 -11   1   4      659.66      606.35     20.77 o 
 -10   1   4      529.15      554.95     19.04 o 
  -9   1   4     1066.34     1095.95     25.17 o 
  -8   1   4       21.38       13.21      4.89 o 
  -7   1   4      674.40      736.90     26.38 o 
  -6   1   4        1.11        6.39      4.51 o 
  -5   1   4     1202.64     1165.59     20.75 o 
  -4   1   4      984.70      965.17     17.51 o 
  -3   1   4    15770.46    16278.93    159.00 o 
  -2   1   4     9483.03    10012.29     89.01 o 
  -1   1   4     7522.17     7409.44     68.16 o 
   0   1   4     1613.96     1671.18     19.34 o 
   1   1   4     2857.48     2887.60     31.77 o 
   2   1   4     3370.75     3469.57     32.79 o 
   3   1   4    10033.44    10592.08     93.41 o 
   4   1   4     4862.41     5141.57     59.49 o 
   5   1   4      451.15      512.80     14.06 o 
   6   1   4     1561.13     1500.33     27.51 o 
   7   1   4      589.82      608.42     15.68 o 
   8   1   4      976.62     1023.71     21.93 o 
   9   1   4      439.55      418.22     19.82 o 
  10   1   4      145.73      128.19     13.51 o 
  11   1   4        1.40       -3.67      6.62 o 
  12   1   4      276.36      272.69     25.96 o 
  13   1   4        3.90       -0.59     12.24 o 
  14   1   4       55.33       43.49     17.26 o 
  15   1   4      339.33      240.28     29.90 o 
 -16   2   4      205.00      241.44     28.82 o 
 -15   2   4      836.52      778.39     49.18 o 
 -14   2   4     1269.96     1366.65     44.14 o 
 -13   2   4     2402.86     2377.45     55.94 o 
 -12   2   4      609.31      667.63     28.25 o 
 -11   2   4      290.16      297.26     16.17 o 
 -10   2   4     1574.87     1585.49     32.37 o 
  -9   2   4       97.47      122.18     17.23 o 
  -8   2   4      708.74      693.53     19.16 o 
  -7   2   4        4.11       -0.33      4.61 o 
  -6   2   4     7404.79     7401.98     98.67 o 
  -5   2   4        3.64        9.59      4.61 o 
  -4   2   4    19198.61    18480.29    182.70 o 
  -3   2   4      331.81      293.76     14.95 o 
  -2   2   4    10360.05    10199.59     93.09 o 
  -1   2   4      773.72      817.28     13.33 o 
   0   2   4      238.37      173.68      6.26 o 
   1   2   4       10.83       12.34      2.31 o 
   2   2   4       60.40       83.60      7.96 o 
   3   2   4    12934.78    12640.85    110.36 o 
   4   2   4      522.79      551.89     18.85 o 
   5   2   4    16010.08    15648.84    154.90 o 
   6   2   4      323.70      328.01     10.40 o 
   7   2   4    11009.10    10957.05    142.21 o 
   8   2   4     1696.10     1676.08     44.75 o 
   9   2   4     1847.18     1855.13     49.51 o 
  10   2   4      800.71      789.59     27.93 o 
  11   2   4     1562.95     1542.53     41.36 o 
  12   2   4      341.94      318.93     21.60 o 
  13   2   4      128.32      120.61     21.22 o 
  14   2   4     2720.05     2769.01     93.09 o 
  15   2   4      116.69      136.59     25.41 o 
 -16   3   4      655.76      604.04     34.27 o 
 -15   3   4      189.63      200.64     29.26 o 
 -14   3   4     2493.60     2375.39     93.22 o 
 -13   3   4     2889.02     2967.74     64.88 o 
 -12   3   4       10.53        8.00      9.50 o 
 -11   3   4     2978.89     2939.99     64.99 o 
 -10   3   4        0.53       -3.23      6.03 o 
  -9   3   4     1825.23     1913.72     39.74 o 
  -8   3   4     1770.46     1839.51     37.70 o 
  -7   3   4     9653.76     9593.99    111.57 o 
  -6   3   4      754.99      749.91     21.50 o 
  -5   3   4    11281.33    10877.80    119.80 o 
  -4   3   4     5735.55     5606.47     70.52 o 
  -3   3   4     6741.81     6657.07     78.94 o 
  -2   3   4     8801.96     8534.19     73.28 o 
  -1   3   4     1302.99     1213.45     18.76 o 
   0   3   4     7872.39     7850.27     67.47 o 
   1   3   4     1179.41     1100.73     20.64 o 
   2   3   4     5404.10     5412.41     48.15 o 
   3   3   4     6190.10     6434.60     63.92 o 
   4   3   4     8752.61     8627.59     81.53 o 
   5   3   4      537.96      561.40     23.02 o 
   6   3   4     6259.44     6236.41    174.65 o 
   7   3   4     7519.15     7407.23    117.07 o 
   8   3   4      354.03      413.95     41.82 o 
   9   3   4     1568.91     1499.11     46.14 o 
  10   3   4     2356.72     2258.33     60.46 o 
  11   3   4     1418.97     1430.00     49.42 o 
  12   3   4     2047.12     2083.31     52.11 o 
  13   3   4      862.92      800.16     33.99 o 
  14   3   4      418.22      432.10     35.30 o 
  15   3   4     1360.46     1341.23     59.76 o 
 -16   4   4      178.28      198.80     24.11 o 
 -15   4   4        6.55       27.22     14.03 o 
 -14   4   4      113.47      137.73     18.98 o 
 -13   4   4      206.73      198.46     20.36 o 
 -12   4   4       24.78       22.85     17.97 o 
 -11   4   4       25.42       21.76     22.39 o 
 -10   4   4       47.10       39.29     14.27 o 
  -9   4   4        1.42        3.50      6.16 o 
  -8   4   4       80.23       64.21      9.36 o 
  -7   4   4     2212.39     2132.45     92.14 o 
  -6   4   4       31.98       29.88      6.99 o 
  -5   4   4        9.11        3.84      6.71 o 
  -4   4   4     1934.60     1883.59     67.94 o 
  -3   4   4      438.52      450.57     17.43 o 
  -2   4   4     1241.45     1268.10     21.20 o 
  -1   4   4      193.35      213.13      8.87 o 
   0   4   4     1049.25     1096.43     19.12 o 
   1   4   4     4261.57     4435.53     45.83 o 
   2   4   4       65.04       66.37      9.81 o 
   3   4   4      363.51      343.33     11.49 o 
   4   4   4      737.35      791.37     16.14 o 
   5   4   4     1055.05     1080.14     24.79 o 
   6   4   4        3.05        2.13      8.15 o 
   7   4   4     1460.49     1514.60     45.91 o 
   8   4   4      694.65      633.41     30.50 o 
   9   4   4     1023.55     1023.20     40.09 o 
  10   4   4       54.15       41.70     13.98 o 
  11   4   4        9.92        0.23     12.15 o 
  12   4   4       79.52       63.73     18.14 o 
  13   4   4       70.93       79.81     17.87 o 
  14   4   4        3.78       13.10     13.30 o 
 -15   5   4      152.46      103.61     40.30 o 
 -14   5   4      915.52      824.39     42.06 o 
 -13   5   4     1834.21     1850.96     74.91 o 
 -12   5   4      296.44      221.37     26.18 o 
 -11   5   4     1936.41     1897.12     62.48 o 
 -10   5   4       15.17        3.37     14.23 o 
  -9   5   4     3189.73     3300.30    175.95 o 
  -8   5   4      645.63      663.29     33.78 o 
  -7   5   4     7190.00     7185.43    111.15 o 
  -6   5   4        4.59        7.77      5.77 o 
  -5   5   4    11230.87    11235.17    176.57 o 
  -4   5   4     1544.18     1515.49     33.69 o 
  -3   5   4     2259.10     2285.90     32.52 o 
  -2   5   4    13464.30    13765.60    115.86 o 
  -1   5   4     2370.93     2330.64     33.93 o 
   0   5   4     3959.58     3914.35     44.66 o 
   1   5   4      637.65      545.66     14.45 o 
   2   5   4    13938.26    13838.78    115.50 o 
   3   5   4    10075.75    10131.67    131.08 o 
   4   5   4     8293.98     8504.40     92.18 o 
   5   5   4      566.83      569.94     22.24 o 
   6   5   4     5986.67     5961.03     86.36 o 
   7   5   4     1227.02     1234.07     42.72 o 
   8   5   4     1422.87     1466.40     48.88 o 
   9   5   4     1157.30     1085.83     43.38 o 
  10   5   4     4196.09     4062.78     91.89 o 
  11   5   4      809.73      855.91     62.75 o 
  12   5   4     1969.96     1903.84    102.39 o 
  13   5   4     1304.40     1238.01     71.43 o 
  14   5   4      557.75      566.91     40.28 o 
 -14   6   4      213.57      157.71     27.97 o 
 -13   6   4        3.11        1.99     16.57 o 
 -12   6   4     1280.80     1247.75     67.53 o 
 -11   6   4       40.88       76.87     19.17 o 
 -10   6   4      563.15      585.70     36.98 o 
  -9   6   4        0.07        6.34     11.77 o 
  -8   6   4      203.99      231.28     23.94 o 
  -7   6   4      623.03      620.16     34.09 o 
  -6   6   4      389.40      369.21     18.48 o 
  -5   6   4       28.01       31.72      8.34 o 
  -4   6   4      966.46      986.99     28.70 o 
  -3   6   4     3370.49     3465.92     44.43 o 
  -2   6   4     1113.47     1126.64     23.14 o 
  -1   6   4     1047.44     1030.58     21.91 o 
   0   6   4     1101.09     1132.28     22.89 o 
   1   6   4       12.58       18.72      5.42 o 
   2   6   4     1754.77     1776.30     29.16 o 
   3   6   4     2057.37     2147.10     34.86 o 
   4   6   4     1323.43     1283.57     37.15 o 
   5   6   4     3814.04     3759.34     66.46 o 
   6   6   4        8.56        2.32      7.11 o 
   7   6   4      562.37      518.00     25.10 o 
   8   6   4     1213.10     1113.47     40.24 o 
   9   6   4      333.08      333.83     22.66 o 
  10   6   4      197.23      211.05     25.42 o 
  11   6   4      250.29      249.63     28.30 o 
  12   6   4      183.73      146.34     23.84 o 
  13   6   4      445.18      538.14     52.68 o 
 -13   7   4      315.32      263.99     32.27 o 
 -12   7   4      288.49      272.66     31.98 o 
 -11   7   4     1112.26     1066.19    102.60 o 
 -10   7   4      874.77      841.39     45.07 o 
  -9   7   4     1314.33     1308.34     52.97 o 
  -8   7   4       59.55       48.65     16.08 o 
  -7   7   4     2185.71     2203.09     76.11 o 
  -6   7   4       20.03       12.10     12.48 o 
  -5   7   4      180.45      198.03     22.02 o 
  -4   7   4        0.92       15.33      8.95 o 
  -3   7   4      480.32      505.06     17.00 o 
  -2   7   4     1082.84     1107.36     24.58 o 
  -1   7   4     1754.00     1780.77     31.43 o 
   0   7   4     2974.62     2985.58     45.57 o 
   1   7   4      373.97      394.99     15.16 o 
   2   7   4     4403.23     4466.60     74.74 o 
   3   7   4      416.41      410.43     18.42 o 
   4   7   4     1931.06     1948.85     65.71 o 
   5   7   4      966.76      899.63     31.30 o 
   6   7   4      463.32      493.56     25.24 o 
   7   7   4      344.12      318.47     22.12 o 
   8   7   4     1606.58     1669.60     46.45 o 
   9   7   4      885.29      884.15     35.06 o 
  10   7   4      789.20      856.72     36.03 o 
  11   7   4      690.71      704.37     34.60 o 
  12   7   4      115.91      147.92     20.50 o 
 -12   8   4     1048.71     1012.51    169.67 o 
 -11   8   4       32.30        0.74     15.88 o 
 -10   8   4     1947.31     2025.58     71.78 o 
  -9   8   4      415.87      442.10     35.56 o 
  -8   8   4     1009.47     1009.21     48.27 o 
  -7   8   4      204.24      173.16     24.25 o 
  -6   8   4     2334.72     2388.68     71.29 o 
  -5   8   4      473.06      466.05     32.26 o 
  -4   8   4     3299.39     3400.72     63.90 o 
  -3   8   4     3838.22     3908.51     59.86 o 
  -2   8   4     1287.39     1227.06     31.50 o 
  -1   8   4     2878.80     2909.04     49.84 o 
   0   8   4      663.14      684.39     24.34 o 
   1   8   4     2876.93     2938.33     50.75 o 
   2   8   4     1349.27     1386.64     43.34 o 
   3   8   4     2620.95     2726.48     49.57 o 
   4   8   4       61.65       50.68     11.99 o 
   5   8   4     4095.32     4309.54     79.24 o 
   6   8   4      128.33      170.56     18.30 o 
   7   8   4     1235.23     1252.59     41.15 o 
   8   8   4      413.84      430.92     26.52 o 
   9   8   4      760.83      743.28     34.35 o 
  10   8   4      251.07      245.21     23.16 o 
 -10   9   4      429.51      349.78     35.77 o 
  -9   9   4        7.90        2.45     15.87 o 
  -8   9   4       10.04       -8.03     13.96 o 
  -7   9   4        0.98        8.38     14.22 o 
  -6   9   4       84.24      111.45     23.08 o 
  -5   9   4      124.21      107.34     21.15 o 
  -4   9   4      165.12      150.51     22.55 o 
  -3   9   4      240.49      254.10     20.79 o 
  -2   9   4        4.37       11.71      8.50 o 
  -1   9   4      366.78      335.71     39.25 o 
   0   9   4      456.91      463.68     40.08 o 
   1   9   4        3.33        5.78      9.85 o 
   2   9   4      193.44      187.38     18.90 o 
   3   9   4       53.42       47.86     12.82 o 
   4   9   4      432.84      452.34     34.21 o 
   5   9   4        2.32      -10.01     22.34 o 
   6   9   4      173.97      208.45     27.85 o 
   7   9   4        6.35       -2.73     14.75 o 
   8   9   4       22.07       19.08     17.40 o 
   9   9   4        5.53       27.03     33.71 o 
  -7  10   4       79.13       48.39     19.61 o 
  -6  10   4      836.55      813.62     47.30 o 
  -5  10   4       89.34       42.15     17.80 o 
  -4  10   4      932.22     1070.63    125.92 o 
  -3  10   4      228.26      265.81     26.07 o 
  -2  10   4     1134.85     1046.94     48.09 o 
  -1  10   4      940.04      942.95     55.90 o 
   0  10   4      301.84      245.64     22.29 o 
   1  10   4     2049.54     2111.01     56.19 o 
   2  10   4      308.36      313.63     25.50 o 
   3  10   4      998.18     1035.20     45.78 o 
   4  10   4       10.67        7.27     15.15 o 
   5  10   4     1263.20     1453.84     61.04 o 
   6  10   4        7.45        8.14     17.30 o 
  -3  11   4      312.04      322.97     32.31 o 
  -2  11   4       70.14       73.89     20.79 o 
  -1  11   4       11.17       30.10     18.60 o 
   0  11   4      148.47      123.39     23.86 o 
   1  11   4        6.26        0.57     11.13 o 
 -17   1   5       81.59       81.38     20.55 o 
 -16   1   5      336.81      367.33     33.09 o 
 -15   1   5        3.39       13.44     11.37 o 
 -14   1   5     2706.36     2618.80     60.60 o 
 -13   1   5      539.75      581.20     23.73 o 
 -12   1   5     6953.75     6620.64     83.29 o 
 -11   1   5     2465.07     2478.89     43.51 o 
 -10   1   5     1823.68     1888.59     35.74 o 
  -9   1   5      723.74      702.26     20.29 o 
  -8   1   5     4125.84     4059.36     52.74 o 
  -7   1   5      245.17      242.15     18.74 o 
  -6   1   5     8141.80     8338.38     83.22 o 
  -5   1   5    23783.15    24362.92    204.07 o 
  -4   1   5      215.63      221.90      8.74 o 
  -3   1   5    19669.41    19008.22    142.73 o 
  -2   1   5     6716.40     6785.92     58.56 o 
  -1   1   5    27480.06    26094.43    309.41 o 
   0   1   5     5631.03     5725.62     49.65 o 
   1   1   5     9176.74     9160.75     83.04 o 
   2   1   5     1619.06     1730.24     20.96 o 
   3   1   5    10206.18    10259.42    102.24 o 
   4   1   5     7562.87     8016.55     87.02 o 
   5   1   5     5867.18     5941.14     69.91 o 
   6   1   5     4459.57     4212.74     55.48 o 
   7   1   5        6.33       14.32      3.70 o 
   8   1   5     9422.39     9416.45     95.57 o 
   9   1   5      835.36      859.95     26.63 o 
  10   1   5     5535.37     5609.15     83.57 o 
  11   1   5        0.50       13.62     10.88 o 
  12   1   5     4331.93     4315.63     97.56 o 
  13   1   5        0.91        3.64     11.70 o 
  14   1   5      873.86      935.43     47.27 o 
  15   1   5      526.31      481.53     37.75 o 
 -16   2   5       24.53       13.09     16.48 o 
 -15   2   5     1652.31     1558.78     48.66 o 
 -14   2   5        7.72        5.15     12.43 o 
 -13   2   5     2166.40     2093.31     52.34 o 
 -12   2   5      746.50      784.36     36.76 o 
 -11   2   5     1130.27     1169.79     29.35 o 
 -10   2   5     2008.85     2057.50     38.19 o 
  -9   2   5      119.96      141.21     10.71 o 
  -8   2   5     1393.60     1391.94     28.00 o 
  -7   2   5     1461.72     1477.29     54.62 o 
  -6   2   5      242.03      188.03     14.63 o 
  -5   2   5     1851.69     1782.08     33.45 o 
  -4   2   5    12820.62    12764.85    134.04 o 
  -3   2   5      137.21      152.70      8.47 o 
  -2   2   5     4093.55     3947.16     45.53 o 
  -1   2   5     2755.05     2641.22     31.98 o 
   0   2   5     3343.90     3264.64     64.42 o 
   1   2   5      295.78      244.60      9.03 o 
   2   2   5     2609.28     2580.14     28.21 o 
   3   2   5     4934.04     4669.82    191.27 o 
   4   2   5     5266.51     5340.74     56.23 o 
   5   2   5     6519.14     6519.65     75.09 o 
   6   2   5      954.95      970.97     27.64 o 
   7   2   5    10265.87    10218.19    119.00 o 
   8   2   5        3.21       11.40      9.61 o 
   9   2   5     1714.75     1650.95     52.52 o 
  10   2   5      891.27      911.37     30.47 o 
  11   2   5      374.54      364.39     21.69 o 
  12   2   5        0.20       -0.21      9.21 o 
  13   2   5      181.76      187.49     24.64 o 
  14   2   5      174.19      169.11     44.57 o 
  15   2   5      363.45      422.63     37.23 o 
 -16   3   5       85.89       75.11     17.66 o 
 -15   3   5      162.22      178.21     21.39 o 
 -14   3   5      655.66      659.77     32.98 o 
 -13   3   5      391.77      432.43     27.01 o 
 -12   3   5     1030.49     1122.49     53.87 o 
 -11   3   5      848.29      855.64     31.53 o 
 -10   3   5      733.32      751.07     25.58 o 
  -9   3   5     1263.57     1355.12     59.76 o 
  -8   3   5      121.48      151.21     33.31 o 
  -7   3   5       50.99       53.68      8.38 o 
  -6   3   5     1732.80     1825.25     36.42 o 
  -5   3   5     3032.80     3191.31     50.09 o 
  -4   3   5      264.27      238.45     18.06 o 
  -3   3   5     3165.83     3059.97     40.99 o 
  -2   3   5       20.33       12.54      5.11 o 
  -1   3   5     7183.59     7194.78     64.25 o 
   0   3   5     1131.35     1130.21     18.22 o 
   1   3   5     4974.18     4980.69     48.01 o 
   2   3   5      648.00      669.00     16.77 o 
   3   3   5     2905.58     2822.77     35.88 o 
   4   3   5       46.06       55.94      5.26 o 
   5   3   5      205.06      207.98     12.58 o 
   6   3   5     2038.70     2050.53     70.55 o 
   7   3   5       18.16       24.79      9.08 o 
   8   3   5     2709.82     2665.03     62.42 o 
   9   3   5      403.06      416.71     25.92 o 
  10   3   5     1553.82     1534.92     49.85 o 
  11   3   5        0.94       20.35     12.45 o 
  12   3   5      561.64      596.37     29.31 o 
  13   3   5       32.68       22.54     12.15 o 
  14   3   5      123.93      159.31     54.86 o 
 -15   4   5     1714.31     1731.97     54.02 o 
 -14   4   5        5.35        2.60     10.82 o 
 -13   4   5     2654.75     2803.16     71.29 o 
 -12   4   5      870.06      857.89     42.42 o 
 -11   4   5     1064.13     1036.65     50.23 o 
 -10   4   5     1885.34     1870.55     58.12 o 
  -9   4   5      143.67      180.51     14.26 o 
  -8   4   5     3261.02     3236.42     85.27 o 
  -7   4   5     4066.60     4246.82     65.15 o 
  -6   4   5     7712.82     7650.65     96.48 o 
  -5   4   5     2431.18     2366.46     43.35 o 
  -4   4   5    12831.10    12440.71    119.86 o 
  -3   4   5      366.90      381.55     14.25 o 
  -2   4   5    14535.13    14017.37    115.46 o 
  -1   4   5     7384.93     7573.17     69.87 o 
   0   4   5     3181.59     3096.28     48.53 o 
   1   4   5      184.49      164.96      8.22 o 
   2   4   5     5429.04     5380.04     53.64 o 
   3   4   5     5237.45     5143.73     49.24 o 
   4   4   5    12359.18    12534.81    206.21 o 
   5   4   5     8294.23     8188.31    102.41 o 
   6   4   5     2526.83     2482.53     41.74 o 
   7   4   5     5753.39     5771.12     84.04 o 
   8   4   5      612.46      577.43     33.30 o 
   9   4   5     3959.88     3727.60     81.60 o 
  10   4   5        0.41        6.44     10.96 o 
  11   4   5     3078.28     2903.40     80.57 o 
  12   4   5        3.01        2.32     12.78 o 
  13   4   5     1409.25     1383.43    112.83 o 
  14   4   5      323.14      340.50     32.87 o 
 -15   5   5      116.27      108.22     18.95 o 
 -14   5   5      438.09      422.31     35.26 o 
 -13   5   5       71.97       79.60     20.90 o 
 -12   5   5        3.11       -3.80     14.79 o 
 -11   5   5      409.81      341.81     57.92 o 
 -10   5   5      572.66      578.35     36.08 o 
  -9   5   5        8.10       -8.48     10.89 o 
  -8   5   5       63.03       69.47     10.22 o 
  -7   5   5      485.40      494.61     20.96 o 
  -6   5   5      130.70      135.67     12.44 o 
  -5   5   5       85.55       66.67     10.73 o 
  -4   5   5        0.11        5.19      5.08 o 
  -3   5   5     1309.36     1367.15     24.78 o 
  -2   5   5      290.62      333.67     14.73 o 
  -1   5   5       19.80       23.49      5.26 o 
   0   5   5     1160.83     1163.38     22.12 o 
   1   5   5      947.82      982.44     20.04 o 
   2   5   5     1462.76     1502.84     26.82 o 
   3   5   5      282.24      287.68     15.63 o 
   4   5   5      783.22      829.44     39.92 o 
   5   5   5     1773.54     1729.03     39.35 o 
   6   5   5     1177.51     1220.78     34.20 o 
   7   5   5      135.34      146.19     24.27 o 
   8   5   5       47.72       33.50     10.43 o 
   9   5   5      195.52      185.86     17.47 o 
  10   5   5       12.46        3.02     13.40 o 
  11   5   5       66.03       76.78     18.48 o 
  12   5   5      186.05      146.87     25.87 o 
  13   5   5        6.66       -3.28     15.40 o 
 -14   6   5        9.69       -1.68     17.14 o 
 -13   6   5      723.55      742.01     46.70 o 
 -12   6   5      280.17      211.74     28.28 o 
 -11   6   5      722.60      781.83     59.01 o 
 -10   6   5      771.82      759.99     41.66 o 
  -9   6   5      504.16      503.63     33.78 o 
  -8   6   5     3488.15     3409.71     83.41 o 
  -7   6   5      950.06      902.06     28.93 o 
  -6   6   5     5212.85     5217.36     78.90 o 
  -5   6   5     1286.14     1255.21     33.65 o 
  -4   6   5     4918.23     4777.45     63.32 o 
  -3   6   5      157.31      192.30     30.95 o 
  -2   6   5     4095.23     4144.18     50.45 o 
  -1   6   5       93.94       85.68      8.41 o 
   0   6   5     2020.92     2003.71     32.08 o 
   1   6   5     2500.00     2506.84     36.53 o 
   2   6   5      937.58      977.73     25.14 o 
   3   6   5     4094.15     4216.74     67.09 o 
   4   6   5     2053.69     2046.98     44.31 o 
   5   6   5      859.52      892.34     29.94 o 
   6   6   5       49.98       66.46     23.92 o 
   7   6   5     2094.75     2119.94     63.89 o 
   8   6   5       90.20       63.80     13.19 o 
   9   6   5     2096.18     2135.25     77.50 o 
  10   6   5      134.77      161.47     18.46 o 
  11   6   5      864.89      854.15     36.81 o 
  12   6   5      399.87      406.32     27.37 o 
 -13   7   5       52.37       85.72     29.51 o 
 -12   7   5     1235.96     1170.70     55.97 o 
 -11   7   5      673.29      717.06     44.55 o 
 -10   7   5       40.70       42.27     17.40 o 
  -9   7   5      688.77      717.56     41.62 o 
  -8   7   5        2.89       -5.57     12.23 o 
  -7   7   5      790.86      759.92     39.60 o 
  -6   7   5     1495.95     1396.15     37.89 o 
  -5   7   5     2857.29     2943.99     57.10 o 
  -4   7   5      493.25      468.24     22.81 o 
  -3   7   5     4693.79     4607.24     74.24 o 
  -2   7   5        1.24        8.30      5.75 o 
  -1   7   5     1123.29     1193.15     25.87 o 
   0   7   5       36.97       41.27      7.54 o 
   1   7   5      253.69      261.32     14.95 o 
   2   7   5      157.42      179.97     13.19 o 
   3   7   5      699.87      703.92     21.17 o 
   4   7   5     3975.49     3935.91     69.63 o 
   5   7   5     3243.88     3228.65     63.15 o 
   6   7   5     2344.63     2498.92     55.71 o 
   7   7   5      449.51      428.78     25.13 o 
   8   7   5     1296.97     1367.54     42.86 o 
   9   7   5      174.04      181.52     19.67 o 
  10   7   5      244.48      275.05     23.10 o 
  11   7   5      181.85      141.77     19.96 o 
 -11   8   5      377.55      287.95     33.46 o 
 -10   8   5       95.05       60.90     20.38 o 
  -9   8   5        8.32       -1.47     14.13 o 
  -8   8   5      863.30      789.09     44.26 o 
  -7   8   5        7.81       -3.05     12.62 o 
  -6   8   5     1018.69     1054.88     47.50 o 
  -5   8   5       23.42       16.61     14.23 o 
  -4   8   5      209.79      240.87     22.22 o 
  -3   8   5     1929.40     1863.63     35.15 o 
  -2   8   5      740.93      713.82     21.64 o 
  -1   8   5        3.66        5.96      6.70 o 
   0   8   5      642.95      684.32     24.06 o 
   1   8   5       99.86       89.46     10.62 o 
   2   8   5       12.41       10.70      8.21 o 
   3   8   5     2837.22     2894.64     52.40 o 
   4   8   5     1854.98     1892.68     48.18 o 
   5   8   5      318.19      346.67     23.04 o 
   6   8   5       29.91       44.45     12.63 o 
   7   8   5      418.12      437.49     26.48 o 
   8   8   5      241.31      267.03     23.14 o 
   9   8   5       48.16       66.68     15.31 o 
  10   8   5        6.87       19.46     13.96 o 
 -10   9   5      405.12      390.29     52.31 o 
  -9   9   5      848.30      801.50     60.73 o 
  -8   9   5      546.96      532.84     39.36 o 
  -7   9   5     1838.27     1861.15    103.12 o 
  -6   9   5       97.77      100.17     28.10 o 
  -5   9   5     3717.33     3836.55     96.44 o 
  -4   9   5       25.50       37.90     17.07 o 
  -3   9   5     3307.21     3355.80     58.14 o 
  -2   9   5        4.15       15.63      9.10 o 
  -1   9   5     1530.68     1572.07     38.48 o 
   0   9   5      486.61      510.26     27.55 o 
   1   9   5     1971.87     2023.98     76.15 o 
   2   9   5      895.76      887.82     36.66 o 
   3   9   5      764.94      825.48     35.07 o 
   4   9   5     1738.55     1895.02     65.10 o 
   5   9   5      859.93      912.88     46.88 o 
   6   9   5     1870.17     1767.93     65.77 o 
   7   9   5      475.79      454.78     37.60 o 
   8   9   5      806.65      939.13     51.22 o 
  -7  10   5      422.29      364.42     35.70 o 
  -6  10   5       92.98       83.31     22.15 o 
  -5  10   5        3.73        3.64     14.94 o 
  -4  10   5      412.65      415.23     34.85 o 
  -3  10   5      167.56      231.36     40.88 o 
  -2  10   5      690.13      714.18     42.34 o 
  -1  10   5      650.74      677.07     38.05 o 
   0  10   5     1061.66     1110.44     65.11 o 
   1  10   5       16.68       10.27     14.15 o 
   2  10   5      253.99      218.33     22.29 o 
   3  10   5       21.44       38.16     13.22 o 
   4  10   5       95.19       93.58     39.79 o 
   5  10   5        2.85       17.84     21.30 o 
 -16   0   6      232.35      309.20     43.53 o 
 -15   0   6       65.29       77.82     25.66 o 
 -14   0   6      313.50      378.46     29.65 o 
 -13   0   6     5314.30     5196.95    103.92 o 
 -12   0   6      153.31      153.83     19.18 o 
 -11   0   6     2565.93     2494.54    113.61 o 
 -10   0   6     2390.71     2456.00     82.91 o 
  -9   0   6     6000.30     5938.88    100.34 o 
  -8   0   6     4894.64     4851.93    192.83 o 
  -7   0   6     6106.98     6233.23     97.14 o 
  -6   0   6     4605.29     4856.89     78.04 o 
  -5   0   6    14476.24    14577.72    435.18 o 
  -4   0   6     3412.20     3489.01     76.31 o 
  -3   0   6     4621.45     4572.36     73.58 o 
  -2   0   6     6847.56     6500.85     94.29 o 
  -1   0   6     2934.63     3196.80     55.39 o 
   0   0   6    10372.35     9850.59    186.86 o 
   1   0   6     2591.52     2585.05     58.75 o 
   2   0   6    17498.10    16939.41    166.09 o 
   3   0   6     5419.22     5443.40     65.32 o 
   4   0   6     9561.54     9247.40    101.79 o 
   5   0   6     1551.75     1669.98     54.91 o 
   6   0   6    14371.68    14513.50    185.81 o 
   7   0   6     1891.85     1921.91     44.35 o 
   8   0   6     2436.98     2451.79     53.98 o 
   9   0   6     5733.73     5784.95     97.68 o 
  10   0   6       22.22       47.38     17.14 o 
  11   0   6     5586.16     5743.79    158.24 o 
  12   0   6        4.28       18.18     19.74 o 
  13   0   6     1978.01     2073.28     95.48 o 
  14   0   6       76.38       83.53     28.57 o 
  15   0   6     1648.54     1981.44    100.99 o 
 -16   1   6       22.84       18.87     15.43 o 
 -15   1   6       59.40       47.16     13.91 o 
 -14   1   6       33.27       34.46     12.38 o 
 -13   1   6       94.32       80.55     15.37 o 
 -12   1   6      916.28      934.40     28.12 o 
 -11   1   6      138.74      123.83     11.95 o 
 -10   1   6      259.39      228.72     14.00 o 
  -9   1   6       78.36       68.61      8.49 o 
  -8   1   6        9.84       20.09      7.69 o 
  -7   1   6      561.70      637.31     18.43 o 
  -6   1   6     5141.35     5179.55     58.50 o 
  -5   1   6      639.48      608.92     15.02 o 
  -4   1   6     4128.98     4171.26     46.24 o 
  -3   1   6      367.74      376.20     11.68 o 
  -2   1   6     2130.06     2056.13     31.80 o 
  -1   1   6     4424.64     4306.18     41.73 o 
   0   1   6      754.73      740.96     15.83 o 
   1   1   6     2643.22     2603.17     33.15 o 
   2   1   6      720.26      803.59     13.93 o 
   3   1   6     1181.64     1298.34     19.24 o 
   4   1   6      223.23      235.58      8.39 o 
   5   1   6     1763.16     1771.42     29.65 o 
   6   1   6      931.70      918.78     22.19 o 
   7   1   6     2075.93     2136.01     33.39 o 
   8   1   6     1052.39     1038.96     31.64 o 
   9   1   6       11.51       10.24      6.04 o 
  10   1   6      900.78      893.85     29.32 o 
  11   1   6       31.69       38.35     25.87 o 
  12   1   6      506.05      500.00     33.41 o 
  13   1   6        7.10       -6.09     12.38 o 
  14   1   6      146.90      162.27     25.17 o 
 -16   2   6      339.02      319.35     26.28 o 
 -15   2   6      166.65      162.97     33.49 o 
 -14   2   6      382.76      405.75     26.25 o 
 -13   2   6     2140.29     2070.00     92.90 o 
 -12   2   6       75.59       89.04     11.77 o 
 -11   2   6     1653.86     1622.04     47.85 o 
 -10   2   6      963.64      991.58     54.65 o 
  -9   2   6     1734.06     1777.03     34.22 o 
  -8   2   6      699.51      659.52     19.48 o 
  -7   2   6     3649.15     3674.98     64.65 o 
  -6   2   6     2705.48     2864.03     52.67 o 
  -5   2   6    11657.07    11367.17    125.31 o 
  -4   2   6     1445.55     1446.71     25.99 o 
  -3   2   6     9211.18     9065.68    101.85 o 
  -2   2   6     3313.45     3134.09     40.18 o 
  -1   2   6      234.62      242.43      8.52 o 
   0   2   6     8647.35     8425.97     71.57 o 
   1   2   6      794.22      817.77     15.74 o 
   2   2   6    12929.12    12909.97    105.72 o 
   3   2   6     1241.00     1178.03     37.85 o 
   4   2   6    12949.22    12841.06    116.60 o 
   5   2   6      600.45      625.63     15.58 o 
   6   2   6     9527.52     9850.93    115.62 o 
   7   2   6      348.15      358.21     33.35 o 
   8   2   6      508.63      504.88     24.93 o 
   9   2   6     1946.76     1968.87     44.05 o 
  10   2   6        1.14       17.24      8.83 o 
  11   2   6     2915.26     2773.61     58.08 o 
  12   2   6       10.18        2.58     11.61 o 
  13   2   6     1442.13     1465.80     56.97 o 
  14   2   6       67.58       63.65     21.14 o 
 -16   3   6      156.02      135.58     21.65 o 
 -15   3   6      222.62      263.48     23.89 o 
 -14   3   6      936.25      950.98     38.22 o 
 -13   3   6      225.20      216.54     20.50 o 
 -12   3   6     3560.70     3597.96     70.10 o 
 -11   3   6      122.06      122.45     14.47 o 
 -10   3   6     2341.13     2316.33     42.05 o 
  -9   3   6     1026.49      977.61     29.61 o 
  -8   3   6     3330.32     3390.04     57.39 o 
  -7   3   6     1607.62     1566.08     36.68 o 
  -6   3   6     1486.73     1546.49     34.54 o 
  -5   3   6     1933.96     1860.25     37.01 o 
  -4   3   6     6888.79     6760.22     74.14 o 
  -3   3   6    10903.59    10734.95    104.48 o 
  -2   3   6      330.07      282.11     18.14 o 
  -1   3   6    20717.24    20588.55    157.84 o 
   0   3   6      508.72      476.75     17.09 o 
   1   3   6     5053.26     4837.72     42.55 o 
   2   3   6     1058.95     1031.60     16.97 o 
   3   3   6     1560.50     1549.35     22.05 o 
   4   3   6       31.10       40.57      5.30 o 
   5   3   6     3301.57     3234.52     63.98 o 
   6   3   6     2194.24     1924.61    142.43 o 
   7   3   6     3793.75     3636.15     60.30 o 
   8   3   6     2822.19     2769.76     64.52 o 
   9   3   6     1378.87     1269.05     43.21 o 
  10   3   6     5007.40     4765.30     96.20 o 
  11   3   6       51.11       62.15     23.80 o 
  12   3   6      759.79      843.58     33.39 o 
  13   3   6       31.15       15.52     14.73 o 
  14   3   6      537.99      444.60     36.02 o 
 -15   4   6       13.08        1.10     12.69 o 
 -14   4   6       35.90       49.60     14.95 o 
 -13   4   6       36.97       25.37     19.98 o 
 -12   4   6       48.84       36.69     12.72 o 
 -11   4   6        0.13        8.18     13.02 o 
 -10   4   6       79.36       91.42     12.54 o 
  -9   4   6      413.03      373.53     19.98 o 
  -8   4   6       10.48       16.92      7.36 o 
  -7   4   6      417.30      382.47     19.01 o 
  -6   4   6      536.92      558.00     28.07 o 
  -5   4   6      813.35      883.31     26.44 o 
  -4   4   6      129.24      130.85      9.95 o 
  -3   4   6      252.32      274.77     13.04 o 
  -2   4   6     1100.08     1142.74     21.04 o 
  -1   4   6      623.93      719.90     19.26 o 
   0   4   6      602.91      611.02     14.86 o 
   1   4   6     2091.69     2120.76     33.91 o 
   2   4   6      807.94      763.20     14.64 o 
   3   4   6      657.53      661.57     14.86 o 
   4   4   6     1649.24     1603.18     35.38 o 
   5   4   6       79.08       79.55     10.22 o 
   6   4   6      847.67      889.42     27.64 o 
   7   4   6       28.24       38.42      9.89 o 
   8   4   6      205.75      195.50     16.22 o 
   9   4   6      334.28      335.63     26.08 o 
  10   4   6       19.81        1.10     11.82 o 
  11   4   6      134.29      152.58     21.82 o 
  12   4   6       17.42        3.64     14.18 o 
  13   4   6       60.29       94.77     17.88 o 
 -15   5   6      243.26      205.43     23.97 o 
 -14   5   6     1383.93     1441.92     48.98 o 
 -13   5   6      120.98      106.65     17.64 o 
 -12   5   6     3439.62     3623.66     93.58 o 
 -11   5   6        9.08        8.34     14.91 o 
 -10   5   6     4294.69     4318.10     98.70 o 
  -9   5   6      114.06      109.43     19.32 o 
  -8   5   6     2549.19     2555.72     88.74 o 
  -7   5   6     1696.37     1756.59     40.66 o 
  -6   5   6     2563.94     2684.90     51.27 o 
  -5   5   6     1924.29     1963.97     42.98 o 
  -4   5   6      764.35      697.25     21.26 o 
  -3   5   6    10954.12    11316.09    115.22 o 
  -2   5   6      803.75      783.16     26.46 o 
  -1   5   6    11115.63    10997.29     98.24 o 
   0   5   6      621.40      636.00     16.77 o 
   1   5   6     7597.26     7685.89     74.17 o 
   2   5   6        0.99       14.22      5.04 o 
   3   5   6     3154.13     3224.64     54.72 o 
   4   5   6      865.00      792.08     25.96 o 
   5   5   6     2092.17     2068.08     44.16 o 
   6   5   6      865.96      933.03     26.35 o 
   7   5   6     2595.87     2626.99     91.43 o 
   8   5   6     4112.02     4190.60    100.09 o 
   9   5   6     2470.56     2296.58     53.52 o 
  10   5   6     2688.61     2700.10     90.02 o 
  11   5   6      121.41      103.90     31.71 o 
  12   5   6     1294.05     1291.78     54.27 o 
  13   5   6       50.99       49.98     20.54 o 
 -14   6   6      105.75       80.36     24.43 o 
 -13   6   6     1121.34     1112.36     54.84 o 
 -12   6   6        9.75       12.21     16.30 o 
 -11   6   6     1006.30     1031.99    118.08 o 
 -10   6   6      135.08      130.95     22.11 o 
  -9   6   6       47.42       53.09     16.04 o 
  -8   6   6      368.60      408.74     48.00 o 
  -7   6   6       31.96       22.10     10.66 o 
  -6   6   6       44.19       74.56     16.28 o 
  -5   6   6     1190.21     1258.74     71.68 o 
  -4   6   6      851.28      769.89     40.31 o 
  -3   6   6      856.59      875.55     21.64 o 
  -2   6   6     5144.56     5221.36     59.74 o 
  -1   6   6      320.77      340.96     14.11 o 
   0   6   6     1519.29     1525.94     28.96 o 
   1   6   6        3.33       -0.83      4.98 o 
   2   6   6      261.90      280.96     19.94 o 
   3   6   6       18.24       23.76      8.27 o 
   4   6   6      283.88      278.84     17.79 o 
   5   6   6      482.57      477.50     20.48 o 
   6   6   6      725.74      724.17     28.81 o 
   7   6   6      810.03      795.68     30.74 o 
   8   6   6      524.60      468.32     34.37 o 
   9   6   6     1356.05     1332.32     42.22 o 
  10   6   6       16.08       19.55     12.09 o 
  11   6   6      183.72      176.68     20.14 o 
  12   6   6        4.84       -3.53     10.81 o 
 -13   7   6       15.83       31.32     21.18 o 
 -12   7   6     1226.60     1252.00     58.63 o 
 -11   7   6      238.72      204.96     36.00 o 
 -10   7   6      449.22      405.16     34.62 o 
  -9   7   6       20.29       11.41     15.02 o 
  -8   7   6      386.13      382.72     31.40 o 
  -7   7   6       47.83       27.88     14.57 o 
  -6   7   6       98.79       90.28     13.55 o 
  -5   7   6      476.72      481.01     25.50 o 
  -4   7   6     1119.38     1196.75     31.10 o 
  -3   7   6     1839.61     1851.97     33.90 o 
  -2   7   6      243.75      253.35     13.70 o 
  -1   7   6     3075.25     3012.69     44.08 o 
   0   7   6     1695.90     1634.72     31.06 o 
   1   7   6     1638.02     1632.44     35.22 o 
   2   7   6        0.04       -6.25      6.31 o 
   3   7   6     4249.85     4163.10     80.42 o 
   4   7   6        9.14       14.78      8.30 o 
   5   7   6      859.31      893.85     32.82 o 
   6   7   6     1557.35     1607.59     44.95 o 
   7   7   6      585.57      549.08     31.07 o 
   8   7   6     1188.57     1228.14     52.15 o 
   9   7   6      455.79      471.58     40.65 o 
  10   7   6      640.59      672.04     54.37 o 
  11   7   6      182.49      213.89     26.85 o 
 -11   8   6      961.32     1057.20     58.18 o 
 -10   8   6       53.82       85.14     23.24 o 
  -9   8   6      983.46     1182.27     54.92 o 
  -8   8   6      246.83      256.95     29.02 o 
  -7   8   6      750.15      751.62     43.41 o 
  -6   8   6     1121.59     1201.37     51.86 o 
  -5   8   6     1049.83     1068.57     39.06 o 
  -4   8   6     2044.36     2037.20     50.78 o 
  -3   8   6      514.25      517.27     19.66 o 
  -2   8   6     3627.31     3738.96     52.89 o 
  -1   8   6      223.82      229.34     15.90 o 
   0   8   6     3184.56     3194.72     54.10 o 
   1   8   6      169.98      195.67     15.23 o 
   2   8   6     1728.23     1713.35     38.92 o 
   3   8   6      336.72      342.48     22.19 o 
   4   8   6     1001.35     1054.02     36.40 o 
   5   8   6      257.82      313.76     32.84 o 
   6   8   6     2823.05     2880.67     64.08 o 
   7   8   6      308.30      407.04     30.01 o 
   8   8   6      886.56      912.47     56.85 o 
   9   8   6     1209.67     1243.30     54.77 o 
  -9   9   6      148.80      159.28     28.72 o 
  -8   9   6        0.30        8.03     16.56 o 
  -7   9   6       93.77       74.13     21.04 o 
  -6   9   6      146.01      132.87     25.20 o 
  -5   9   6       32.58       33.77     16.16 o 
  -4   9   6        0.24       -5.44     15.32 o 
  -3   9   6      123.03      141.22     15.25 o 
  -2   9   6       33.99       18.90     11.25 o 
  -1   9   6       85.01      110.54     17.31 o 
   0   9   6      114.74      112.10     16.32 o 
   1   9   6      212.47      225.34     20.82 o 
   2   9   6        4.63       24.30     11.82 o 
   3   9   6       45.87       27.51     12.87 o 
   4   9   6        1.02       -2.21     11.26 o 
   5   9   6       76.86       91.96     18.66 o 
   6   9   6        4.57        8.65     12.03 o 
   7   9   6      320.45      268.01     23.91 o 
  -6  10   6      645.28      703.10     46.09 o 
  -5  10   6      598.92      675.95     54.03 o 
  -4  10   6      640.94      789.77     46.81 o 
  -3  10   6      441.07      389.25     33.47 o 
  -2  10   6      826.43      807.64     34.69 o 
  -1  10   6       80.12       77.81     16.51 o 
   0  10   6     1827.81     1783.39     67.95 o 
   1  10   6       75.03       80.54     17.33 o 
   2  10   6     1463.41     1582.41     50.51 o 
   3  10   6        0.20       10.10     14.84 o 
   4  10   6      641.15      704.67     43.84 o 
 -16   1   7      156.33      142.58     19.95 o 
 -15   1   7      441.40      416.64     63.26 o 
 -14   1   7      715.47      702.27     34.72 o 
 -13   1   7     2402.44     2401.33     51.02 o 
 -12   1   7     1494.34     1557.58     36.26 o 
 -11   1   7     4171.89     4169.93     60.77 o 
 -10   1   7     2056.93     2086.71     38.83 o 
  -9   1   7      134.75      165.55     11.74 o 
  -8   1   7     3519.18     3467.88     48.44 o 
  -7   1   7      735.89      700.92     18.60 o 
  -6   1   7     6141.30     6153.45     76.36 o 
  -5   1   7     8354.82     8387.97     82.61 o 
  -4   1   7     6142.15     6182.60     57.39 o 
  -3   1   7       37.43       26.59      4.40 o 
  -2   1   7    19936.34    19079.47    147.00 o 
  -1   1   7     2482.02     2338.91     27.95 o 
   0   1   7     5494.27     5213.36     57.27 o 
   1   1   7    15167.92    15320.92    135.37 o 
   2   1   7       14.50       12.37      3.38 o 
   3   1   7     1901.69     1816.78     24.64 o 
   4   1   7        9.04        9.17      3.15 o 
   5   1   7     7327.48     7405.05     68.85 o 
   6   1   7      315.18      300.43     11.05 o 
   7   1   7     9387.56     9097.96    144.45 o 
   8   1   7       27.42       47.76      8.42 o 
   9   1   7     9200.42     8969.85    114.71 o 
  10   1   7     1200.96     1158.39     43.20 o 
  11   1   7     1491.89     1461.22    131.64 o 
  12   1   7     1775.80     1744.50     85.14 o 
  13   1   7      193.64      196.58     25.17 o 
  14   1   7      208.50      223.56     28.10 o 
 -16   2   7      229.12      226.46     23.36 o 
 -15   2   7       29.32       24.20     12.85 o 
 -14   2   7      302.49      260.00     21.55 o 
 -13   2   7      408.14      379.73     24.25 o 
 -12   2   7      286.82      292.76     28.04 o 
 -11   2   7     1487.26     1481.43     34.26 o 
 -10   2   7      158.61      134.29     13.12 o 
  -9   2   7     1377.96     1397.10     46.27 o 
  -8   2   7      401.84      403.52     16.06 o 
  -7   2   7      454.28      458.02     16.11 o 
  -6   2   7        6.01        5.49      4.18 o 
  -5   2   7      572.98      626.80     22.06 o 
  -4   2   7      584.57      635.60     17.42 o 
  -3   2   7     1535.61     1464.05     26.40 o 
  -2   2   7     1856.52     1867.69     26.00 o 
  -1   2   7     2768.97     2663.48     33.20 o 
   0   2   7    11278.96    11415.69     94.15 o 
   1   2   7     2290.88     2365.26     27.95 o 
   2   2   7     6206.49     6158.08     56.69 o 
   3   2   7       38.87       45.64      4.82 o 
   4   2   7     3619.59     3705.19     40.63 o 
   5   2   7      124.38      139.52      9.53 o 
   6   2   7     2448.38     2535.39     49.78 o 
   7   2   7      309.90      291.65     16.20 o 
   8   2   7     2100.81     2051.94     73.77 o 
   9   2   7      645.01      623.71     24.83 o 
  10   2   7      693.82      696.69     27.95 o 
  11   2   7      699.27      701.79     29.59 o 
  12   2   7      148.18      136.76     22.00 o 
  13   2   7      180.10      173.56     24.88 o 
  14   2   7      206.79      193.19     38.55 o 
 -16   3   7       44.34       59.70     16.93 o 
 -15   3   7      279.73      234.37     23.18 o 
 -14   3   7      242.21      236.64     21.96 o 
 -13   3   7      206.02      191.47     19.59 o 
 -12   3   7      908.27      936.27     47.91 o 
 -11   3   7      465.19      548.85     22.30 o 
 -10   3   7      196.70      217.22     17.11 o 
  -9   3   7        4.82        6.74      6.36 o 
  -8   3   7      720.56      680.16     25.00 o 
  -7   3   7       76.14       73.47     10.30 o 
  -6   3   7     1242.10     1284.91     37.26 o 
  -5   3   7      465.08      458.97     26.93 o 
  -4   3   7    10317.99    10568.97    106.02 o 
  -3   3   7       65.92       49.53      7.04 o 
  -2   3   7     5840.91     5586.15     64.24 o 
  -1   3   7     1841.80     1906.82     22.89 o 
   0   3   7     2702.87     2586.63     30.07 o 
   1   3   7      490.31      495.17     12.01 o 
   2   3   7      351.47      360.17     10.53 o 
   3   3   7     1198.14     1206.35     19.92 o 
   4   3   7      325.83      368.36     18.13 o 
   5   3   7     4304.65     4297.21     54.25 o 
   6   3   7      295.68      287.97     16.21 o 
   7   3   7      715.60      723.97     25.24 o 
   8   3   7      373.63      411.68     19.15 o 
   9   3   7      509.82      500.16     29.19 o 
  10   3   7      148.55      137.79     30.91 o 
  11   3   7      391.02      398.31     24.43 o 
  12   3   7        7.77       10.15     11.45 o 
  13   3   7      145.03      173.79     24.96 o 
 -15   4   7      147.06      138.27     20.60 o 
 -14   4   7      443.77      361.65     36.88 o 
 -13   4   7      283.49      280.86     23.09 o 
 -12   4   7      822.19      736.95     48.05 o 
 -11   4   7     3461.86     3545.55     69.56 o 
 -10   4   7     2510.26     2519.81     53.50 o 
  -9   4   7     7241.95     7360.04    102.36 o 
  -8   4   7       63.01       65.46     11.01 o 
  -7   4   7     7203.92     7124.70     96.84 o 
  -6   4   7       51.94       62.92     10.29 o 
  -5   4   7     5021.92     4989.45     73.47 o 
  -4   4   7      620.47      623.31     19.61 o 
  -3   4   7     8703.48     8640.33     92.48 o 
  -2   4   7     1263.35     1244.79     23.72 o 
  -1   4   7     7803.52     7761.38     73.08 o 
   0   4   7    12292.15    11886.83    101.84 o 
   1   4   7     5529.57     5662.39     67.00 o 
   2   4   7    10054.17     9943.32     98.29 o 
   3   4   7      140.72      150.14      9.73 o 
   4   4   7     5957.98     6086.43     86.94 o 
   5   4   7      195.14      172.77     13.72 o 
   6   4   7     1842.59     1863.78     41.74 o 
   7   4   7      636.94      619.00     38.51 o 
   8   4   7     9467.22     9036.35    120.79 o 
   9   4   7      984.83      939.77     45.41 o 
  10   4   7     1440.52     1378.17     45.05 o 
  11   4   7     2732.13     2814.89     61.66 o 
  12   4   7      172.83      173.38     37.46 o 
  13   4   7     1000.26      981.39     48.06 o 
 -14   5   7        1.18       10.94     12.34 o 
 -13   5   7       23.51       30.58     16.10 o 
 -12   5   7       77.53       51.83     19.93 o 
 -11   5   7       60.28       37.71     17.03 o 
 -10   5   7      238.00      220.21     25.57 o 
  -9   5   7      274.74      295.75     20.11 o 
  -8   5   7      819.91      809.35     39.77 o 
  -7   5   7      296.31      337.74     20.12 o 
  -6   5   7      113.32      123.54     22.58 o 
  -5   5   7     1002.87      997.26     30.51 o 
  -4   5   7        1.59        5.21      6.64 o 
  -3   5   7      132.69      152.24     13.24 o 
  -2   5   7        1.69       16.01      5.31 o 
  -1   5   7     1130.61     1114.28     30.21 o 
   0   5   7      219.88      240.75     11.48 o 
   1   5   7     1781.04     1836.04     29.62 o 
   2   5   7       25.41       53.63     17.83 o 
   3   5   7      224.36      262.40     21.98 o 
   4   5   7      302.48      289.76     26.45 o 
   5   5   7      131.74      166.82     15.91 o 
   6   5   7      640.18      671.70     31.37 o 
   7   5   7       25.41       26.95      9.07 o 
   8   5   7       25.04       16.69     11.67 o 
   9   5   7        2.13       -0.51      9.43 o 
  10   5   7      200.39      216.59     23.08 o 
  11   5   7       37.98       40.75     12.94 o 
  12   5   7       96.53      100.41     21.66 o 
 -13   6   7      418.61      394.89     84.00 o 
 -12   6   7      427.91      398.95     36.43 o 
 -11   6   7     1638.25     1673.42     70.24 o 
 -10   6   7      636.68      661.37     40.36 o 
  -9   6   7     1342.62     1342.67     53.65 o 
  -8   6   7       33.52       42.25     11.88 o 
  -7   6   7     3402.51     3417.06     64.29 o 
  -6   6   7      126.61      135.43     15.00 o 
  -5   6   7     1762.59     1822.40     49.11 o 
  -4   6   7      586.55      593.25     23.36 o 
  -3   6   7     1753.10     1788.09     36.88 o 
  -2   6   7      863.03      822.56     21.34 o 
  -1   6   7      958.68     1019.30     23.30 o 
   0   6   7     3084.07     3095.52     42.95 o 
   1   6   7      409.14      410.22     26.93 o 
   2   6   7     2022.95     2126.89     39.56 o 
   3   6   7        2.26        9.97     12.27 o 
   4   6   7     3622.21     3607.09     64.13 o 
   5   6   7      567.45      573.27     40.29 o 
   6   6   7     1638.13     1794.22     45.03 o 
   7   6   7      252.94      254.28     20.70 o 
   8   6   7     2053.09     2062.74     52.27 o 
   9   6   7      283.05      297.08     22.89 o 
  10   6   7      560.61      630.13     32.22 o 
  11   6   7      977.89      952.07     39.16 o 
 -12   7   7      177.59      132.59     26.12 o 
 -11   7   7      131.44      134.69     25.91 o 
 -10   7   7     1048.41     1145.15    113.72 o 
  -9   7   7        3.40      -19.33     12.89 o 
  -8   7   7     1421.24     1527.28     58.58 o 
  -7   7   7        4.67       -4.31     12.85 o 
  -6   7   7     2342.45     2364.38     53.37 o 
  -5   7   7       55.70       58.42     12.07 o 
  -4   7   7      753.80      736.52     31.40 o 
  -3   7   7       41.18       55.68      8.89 o 
  -2   7   7     1387.18     1421.07     29.77 o 
  -1   7   7     1853.94     1880.14     34.49 o 
   0   7   7      788.49      751.64     24.45 o 
   1   7   7     7271.23     7102.05    127.98 o 
   2   7   7      207.97      216.17     24.43 o 
   3   7   7     3127.82     3104.15     60.26 o 
   4   7   7       39.54       53.51     11.73 o 
   5   7   7      748.81      813.11     27.90 o 
   6   7   7       20.26       20.68     11.61 o 
   7   7   7     1230.38     1291.14     42.56 o 
   8   7   7      198.63      186.28     20.25 o 
   9   7   7      749.56      860.68     37.08 o 
  10   7   7     1067.91     1025.60     49.35 o 
 -11   8   7       83.64      101.79     33.82 o 
 -10   8   7        1.46       -7.65     15.58 o 
  -9   8   7      161.15      153.90     30.29 o 
  -8   8   7       34.91       29.10     16.79 o 
  -7   8   7      397.60      411.36     34.40 o 
  -6   8   7      362.99      338.06     31.42 o 
  -5   8   7     1245.81     1309.52     61.54 o 
  -4   8   7       14.32       18.76      9.51 o 
  -3   8   7      208.97      225.76     14.58 o 
  -2   8   7       45.17       39.06      8.97 o 
  -1   8   7       32.58       41.34      9.63 o 
   0   8   7        0.53       -5.98      6.49 o 
   1   8   7       27.33       36.73      9.72 o 
   2   8   7     1289.06     1295.08     37.99 o 
   3   8   7     1307.08     1330.73     40.43 o 
   4   8   7     1254.60     1304.79     41.50 o 
   5   8   7      119.89       68.00     14.91 o 
   6   8   7        2.19       17.78     12.10 o 
   7   8   7        5.28       -0.84     12.21 o 
   8   8   7        0.26       11.02     15.08 o 
   9   8   7       77.35       65.30     24.06 o 
  -9   9   7       33.34       31.23     20.36 o 
  -8   9   7     1844.14     1833.33     70.95 o 
  -7   9   7      140.53      132.72     25.61 o 
  -6   9   7     1494.31     1705.43     65.61 o 
  -5   9   7       13.50       14.85     15.95 o 
  -4   9   7     1533.68     1581.05     47.12 o 
  -3   9   7       44.78       47.77     11.89 o 
  -2   9   7      820.81      810.76     32.97 o 
  -1   9   7      906.31      945.76     40.63 o 
   0   9   7      799.61      783.28     28.59 o 
   1   9   7     2028.97     2077.02     46.13 o 
   2   9   7      777.32      763.48     26.50 o 
   3   9   7      795.30      910.86     36.24 o 
   4   9   7       61.61       38.38     13.46 o 
   5   9   7     1430.64     1469.05     47.28 o 
   6   9   7      126.81       98.83     18.05 o 
  -5  10   7      113.59      101.90     24.65 o 
  -4  10   7       15.76       14.86     20.68 o 
  -3  10   7      231.55      284.24     29.18 o 
  -2  10   7      229.48      196.13     26.40 o 
  -1  10   7     1121.17     1079.42     41.02 o 
   0  10   7        4.19       20.00     19.74 o 
   1  10   7       58.08       72.02     33.61 o 
   2  10   7        0.38        6.25     14.44 o 
   3  10   7        4.68      -19.33     20.88 o 
 -16   0   8      434.33      402.08     48.00 o 
 -15   0   8       76.01       42.85     16.99 o 
 -14   0   8      469.45      431.96     37.97 o 
 -13   0   8      465.25      451.57     29.96 o 
 -12   0   8     1944.95     1911.72     56.63 o 
 -11   0   8     1296.90     1337.64     45.68 o 
 -10   0   8     4468.21     4479.09     87.13 o 
  -9   0   8     4637.30     4841.00     89.12 o 
  -8   0   8     3749.21     3658.99     71.79 o 
  -7   0   8    17275.90    17223.76    378.66 o 
  -6   0   8     1759.64     1848.72     42.61 o 
  -5   0   8     1692.31     1806.02     58.55 o 
  -4   0   8     1443.34     1626.21     38.70 o 
  -3   0   8    10927.41    11265.04    155.27 o 
  -2   0   8      681.81      825.38     52.16 o 
  -1   0   8     8045.67     7335.35    156.94 o 
   0   0   8     9129.85     8875.58    125.41 o 
   1   0   8    19427.67    19115.10    188.06 o 
   2   0   8     4997.27     5053.17     63.01 o 
   3   0   8     5546.90     5428.16     68.07 o 
   4   0   8      527.61      519.15     20.17 o 
   5   0   8     2110.41     2101.89     38.46 o 
   6   0   8     1003.39     1049.99     26.92 o 
   7   0   8     1610.67     1727.47     36.63 o 
   8   0   8     1872.59     1968.66     72.21 o 
   9   0   8      270.01      246.76     28.36 o 
  10   0   8     6244.92     5847.06    154.81 o 
  11   0   8      730.11      678.87     51.43 o 
  12   0   8     3139.28     3341.05    119.79 o 
  13   0   8       64.02       56.52     27.01 o 
 -16   1   8        0.06       -0.15     12.51 o 
 -15   1   8       56.35       65.79     18.17 o 
 -14   1   8      102.32       95.48     13.82 o 
 -13   1   8       11.52       17.06      9.23 o 
 -12   1   8       82.57       92.10     12.48 o 
 -11   1   8      385.15      390.58     18.76 o 
 -10   1   8      350.08      422.41     18.48 o 
  -9   1   8      617.62      605.30     20.58 o 
  -8   1   8     1351.96     1381.61     34.67 o 
  -7   1   8      376.55      400.07     15.00 o 
  -6   1   8     4427.23     4627.52     55.08 o 
  -5   1   8      380.11      421.21     13.09 o 
  -4   1   8     1022.94      989.01     17.01 o 
  -3   1   8      266.23      267.36     12.00 o 
  -2   1   8     3582.11     3533.67     39.20 o 
  -1   1   8      192.79      180.87     10.08 o 
   0   1   8     8381.57     8659.17     87.10 o 
   1   1   8      717.50      725.85     18.04 o 
   2   1   8      870.54      821.39     18.17 o 
   3   1   8     1538.10     1549.87     23.36 o 
   4   1   8      288.70      287.92     10.44 o 
   5   1   8      261.19      296.78     12.55 o 
   6   1   8      142.31      135.18      9.98 o 
   7   1   8      264.52      260.79     11.80 o 
   8   1   8      169.84      164.30     18.80 o 
   9   1   8      673.18      641.75     24.63 o 
  10   1   8       52.54       41.27     13.86 o 
  11   1   8      366.22      321.52     26.19 o 
  12   1   8       29.85       13.71     12.87 o 
  13   1   8       15.51       21.12     14.43 o 
 -16   2   8      530.51      546.51     63.58 o 
 -15   2   8        0.61       -4.74     10.89 o 
 -14   2   8      206.36      171.96     19.66 o 
 -13   2   8      220.59      207.09     16.44 o 
 -12   2   8     1255.50     1214.39     37.57 o 
 -11   2   8        0.84        1.32      7.34 o 
 -10   2   8     3036.78     2979.53     50.55 o 
  -9   2   8     1616.20     1674.67     34.03 o 
  -8   2   8     5669.52     5577.53     68.44 o 
  -7   2   8     1495.52     1517.64     29.43 o 
  -6   2   8      382.93      382.48     14.11 o 
  -5   2   8      978.08      999.05     20.91 o 
  -4   2   8     1127.82     1162.43     24.73 o 
  -3   2   8     1841.97     1803.99     30.91 o 
  -2   2   8       63.95       93.31      6.80 o 
  -1   2   8     7087.42     7020.78     97.52 o 
   0   2   8     2247.86     2269.24     39.68 o 
   1   2   8     8562.81     8457.10     73.75 o 
   2   2   8     6025.45     6109.80     57.81 o 
   3   2   8     5675.01     5702.15     62.23 o 
   4   2   8     2451.28     2506.95     36.77 o 
   5   2   8      143.20      138.75      8.11 o 
   6   2   8      724.49      717.45     23.57 o 
   7   2   8      124.05      125.22     12.39 o 
   8   2   8     2391.76     2273.02     68.65 o 
   9   2   8      230.92      234.53     15.27 o 
  10   2   8     4607.45     4467.85    126.94 o 
  11   2   8      363.36      418.19     40.68 o 
  12   2   8     1950.34     1983.92     64.06 o 
  13   2   8      143.89      121.30     35.43 o 
 -15   3   8      267.70      267.00     24.80 o 
 -14   3   8        2.11        2.17     11.20 o 
 -13   3   8      304.37      383.82     24.96 o 
 -12   3   8      128.65      131.04     13.94 o 
 -11   3   8     4277.25     4255.12     63.99 o 
 -10   3   8      713.25      713.21     26.15 o 
  -9   3   8     3064.89     2956.20     48.05 o 
  -8   3   8     2306.70     2321.96     40.52 o 
  -7   3   8        1.37        1.57      7.38 o 
  -6   3   8     4734.86     4677.70     70.77 o 
  -5   3   8       80.61       89.10      9.51 o 
  -4   3   8     2732.07     2713.34     42.21 o 
  -3   3   8      296.70      285.28     23.98 o 
  -2   3   8     2113.79     1972.48     50.14 o 
  -1   3   8      443.85      444.92     15.69 o 
   0   3   8     7835.21     7690.33     63.25 o 
   1   3   8     1247.91     1225.09     26.75 o 
   2   3   8     1604.09     1590.67     24.41 o 
   3   3   8     4215.77     4204.39     45.51 o 
   4   3   8      120.29      106.51     10.24 o 
   5   3   8     2021.01     1980.04     40.67 o 
   6   3   8     1373.83     1389.83     31.15 o 
   7   3   8     3456.02     3321.61     74.87 o 
   8   3   8      602.83      643.83     25.55 o 
   9   3   8     3847.67     3921.53     70.06 o 
  10   3   8       40.48       14.60     13.55 o 
  11   3   8     2042.30     1957.82     43.81 o 
  12   3   8      509.88      523.60     29.26 o 
  13   3   8      751.11      783.89     48.99 o 
 -15   4   8       76.14       39.84     23.69 o 
 -14   4   8        0.34        0.28     11.50 o 
 -13   4   8       43.51       30.43     13.21 o 
 -12   4   8        7.58        0.76     10.53 o 
 -11   4   8      525.11      551.40     33.41 o 
 -10   4   8       15.89       16.25      8.57 o 
  -9   4   8       36.24       38.42     11.53 o 
  -8   4   8      697.62      716.61     46.30 o 
  -7   4   8       40.02       37.66     10.56 o 
  -6   4   8      141.13      129.82     16.49 o 
  -5   4   8       18.63       17.37      8.92 o 
  -4   4   8       83.49       84.65     10.15 o 
  -3   4   8      774.45      799.69     30.43 o 
  -2   4   8     1429.91     1375.21     29.25 o 
  -1   4   8      119.82      120.28     10.07 o 
   0   4   8      265.11      260.72     13.26 o 
   1   4   8     2275.26     2273.19     32.09 o 
   2   4   8      199.21      214.55     11.50 o 
   3   4   8     1877.04     1907.48     39.54 o 
   4   4   8       14.34       16.61      7.89 o 
   5   4   8     1129.18     1116.78     31.37 o 
   6   4   8      101.20      126.52     16.89 o 
   7   4   8      117.20       68.83     14.34 o 
   8   4   8      198.23      173.88     14.29 o 
   9   4   8      113.56      124.32     16.00 o 
  10   4   8      247.78      244.03     21.46 o 
  11   4   8       30.83       20.83     11.65 o 
  12   4   8      143.90      168.28     17.25 o 
 -14   5   8        0.81       25.95     19.97 o 
 -13   5   8      528.64      601.42     42.22 o 
 -12   5   8       75.59       67.52     22.13 o 
 -11   5   8     3267.53     3227.76     87.59 o 
 -10   5   8      150.58      133.74     32.88 o 
  -9   5   8     1076.28     1105.76     37.05 o 
  -8   5   8     2321.76     2342.52     68.27 o 
  -7   5   8      129.63      129.63     14.63 o 
  -6   5   8     4369.52     4522.71     74.00 o 
  -5   5   8       17.85       14.33      8.18 o 
  -4   5   8     6135.13     6075.45     76.76 o 
  -3   5   8     1095.82     1081.15     27.98 o 
  -2   5   8     6837.08     6607.84     79.90 o 
  -1   5   8      146.42      137.99     11.48 o 
   0   5   8     8628.06     8533.99     94.48 o 
   1   5   8      889.95      912.78     24.53 o 
   2   5   8     1920.20     1931.80     40.98 o 
   3   5   8     5286.48     5396.13     79.03 o 
   4   5   8     1433.21     1457.45     37.00 o 
   5   5   8     1636.92     1708.91     41.53 o 
   6   5   8     2170.45     2196.51     48.97 o 
   7   5   8     5178.12     5225.97     84.58 o 
   8   5   8     1405.15     1361.18     41.14 o 
   9   5   8     2123.84     2083.26     52.68 o 
  10   5   8        2.96        4.38     10.45 o 
  11   5   8     1301.92     1365.49     45.90 o 
 -13   6   8        1.75      -23.83     17.19 o 
 -12   6   8      142.20      120.23     26.75 o 
 -11   6   8      151.28      167.16     26.08 o 
 -10   6   8      142.33      142.47     23.90 o 
  -9   6   8      472.35      459.77     34.51 o 
  -8   6   8      186.79      196.75     26.37 o 
  -7   6   8     1635.01     1644.16     91.09 o 
  -6   6   8        1.01        2.23      8.96 o 
  -5   6   8     1106.96     1147.25     35.19 o 
  -4   6   8      569.56      578.03     22.68 o 
  -3   6   8      352.93      345.37     17.91 o 
  -2   6   8      647.10      659.84     22.93 o 
  -1   6   8     2375.19     2334.02     45.48 o 
   0   6   8        6.21        7.00      6.96 o 
   1   6   8     1720.72     1617.48     63.33 o 
   2   6   8     2729.87     2656.11     66.78 o 
   3   6   8      489.61      439.26     64.78 o 
   4   6   8      811.42      783.77     36.51 o 
   5   6   8       47.70       19.97     13.61 o 
   6   6   8      591.35      635.38     55.90 o 
   7   6   8      330.73      317.36     29.77 o 
   8   6   8      684.57      632.71     62.70 o 
   9   6   8      234.38      230.31     26.91 o 
  10   6   8      721.45      751.59     43.93 o 
  11   6   8       24.71       16.01     15.06 o 
 -12   7   8       49.79       55.48     34.39 o 
 -11   7   8      291.20      288.05     36.16 o 
 -10   7   8        0.36       27.82     17.88 o 
  -9   7   8       42.87       62.01     37.71 o 
  -8   7   8      111.80      124.99     22.73 o 
  -7   7   8      304.05      333.09     33.11 o 
  -6   7   8     1216.29     1248.97     39.39 o 
  -5   7   8      170.43      183.13     15.35 o 
  -4   7   8     2779.18     2724.26     50.52 o 
  -3   7   8        0.08        0.46      8.77 o 
  -2   7   8     3131.70     3137.09     54.00 o 
  -1   7   8      249.10      231.19     16.06 o 
   0   7   8      338.52      306.10     20.65 o 
   1   7   8      252.87      252.08     19.54 o 
   2   7   8      776.17      716.07     29.87 o 
   3   7   8     1593.03     1635.95     67.01 o 
   4   7   8      643.21      713.72     37.65 o 
   5   7   8     1517.82     1647.12     56.27 o 
   6   7   8      177.10      193.24     35.51 o 
   7   7   8      749.36      807.30     58.86 o 
   8   7   8       30.17       69.83     19.31 o 
   9   7   8      307.72      280.89     30.82 o 
 -10   8   8      703.46      674.42     54.18 o 
  -9   8   8      839.34      735.76    117.56 o 
  -8   8   8      270.82      293.57     57.35 o 
  -7   8   8     1788.69     1825.92    108.52 o 
  -6   8   8       29.80       32.46     13.31 o 
  -5   8   8     2026.96     2051.85     79.70 o 
  -4   8   8      144.21      120.51     14.32 o 
  -3   8   8      752.88      790.41     28.19 o 
  -2   8   8        0.38       10.33     12.72 o 
  -1   8   8     1728.34     1756.99     61.46 o 
   0   8   8      592.01      510.74     43.17 o 
   1   8   8     2198.34     2213.91     54.70 o 
   2   8   8      522.34      537.58     32.67 o 
   3   8   8      968.64      978.21     44.72 o 
   4   8   8      536.10      548.10     35.93 o 
   5   8   8      499.41      503.21     35.36 o 
   6   8   8     1014.53     1061.37     99.48 o 
   7   8   8      534.08      509.87     38.50 o 
   8   8   8      910.82      920.57     49.35 o 
  -8   9   8       49.80       48.15     21.37 o 
  -7   9   8        6.10       11.26     16.97 o 
  -6   9   8        0.42        8.66     15.47 o 
  -5   9   8      102.66       82.91     21.36 o 
  -4   9   8      283.21      286.90     20.75 o 
  -3   9   8       10.19       17.29     11.50 o 
  -2   9   8       23.66       23.43     12.30 o 
  -1   9   8       13.63       20.66     11.92 o 
   0   9   8      613.93      690.65     33.16 o 
   1   9   8      236.81      209.72     21.22 o 
   2   9   8       28.24       29.04     12.86 o 
   3   9   8        0.53        1.59     12.26 o 
   4   9   8       12.20       11.10     14.51 o 
   5   9   8       17.99       42.70     18.09 o 
  -4  10   8       57.24       30.75     21.92 o 
  -3  10   8      970.54     1051.85     50.14 o 
  -2  10   8       10.40       21.79     15.68 o 
  -1  10   8      841.41      877.57     48.17 o 
   0  10   8       91.26       82.93     21.04 o 
   1  10   8      630.04      673.85     36.15 o 
 -15   1   9     1302.05     1373.63     56.02 o 
 -14   1   9      179.68      171.03     19.44 o 
 -13   1   9      215.98      261.38     26.92 o 
 -12   1   9      356.84      421.70     30.80 o 
 -11   1   9     1429.93     1421.32     39.79 o 
 -10   1   9      150.97      161.46     18.22 o 
  -9   1   9     6108.57     5948.71     86.43 o 
  -8   1   9     3462.45     3461.40     87.32 o 
  -7   1   9     3386.52     3301.28     55.95 o 
  -6   1   9     3869.68     3764.05     58.74 o 
  -5   1   9     2384.33     2188.21     54.83 o 
  -4   1   9     5020.14     5123.55     74.58 o 
  -3   1   9     4993.99     4902.85     60.80 o 
  -2   1   9      614.52      569.72     17.90 o 
  -1   1   9     2423.54     2198.78     35.79 o 
   0   1   9     4620.25     4580.18     56.53 o 
   1   1   9      574.89      588.87     17.33 o 
   2   1   9    12501.63    12276.61    117.68 o 
   3   1   9      438.80      427.03     15.62 o 
   4   1   9     7775.17     7703.83     82.90 o 
   5   1   9     2316.96     2293.28     33.74 o 
   6   1   9     4792.89     4751.69     53.94 o 
   7   1   9      238.14      231.00     11.67 o 
   8   1   9     2445.47     2455.41     38.23 o 
   9   1   9     1163.39     1099.48     29.14 o 
  10   1   9      296.94      342.75     21.68 o 
  11   1   9     1696.78     1612.15     44.93 o 
  12   1   9       10.49        8.25     11.02 o 
  13   1   9     1555.91     1609.49    147.48 o 
 -15   2   9        9.92       18.13     29.71 o 
 -14   2   9      256.94      235.95     27.30 o 
 -13   2   9       46.64       50.16     13.94 o 
 -12   2   9      203.90      219.17     20.97 o 
 -11   2   9       67.97       75.67     13.57 o 
 -10   2   9     2151.17     2245.77     50.07 o 
  -9   2   9     1620.50     1488.76     39.92 o 
  -8   2   9     2763.82     2814.40     64.50 o 
  -7   2   9     1273.05     1250.87     33.49 o 
  -6   2   9      703.60      696.70     24.30 o 
  -5   2   9     2556.67     2709.58     42.40 o 
  -4   2   9       61.00       66.14      8.35 o 
  -3   2   9     2662.42     2686.02     40.55 o 
  -2   2   9     2084.40     2076.52     38.91 o 
  -1   2   9     4133.60     4174.54     46.15 o 
   0   2   9      760.90      746.97     27.52 o 
   1   2   9     6052.27     5814.52     66.68 o 
   2   2   9      174.38      189.80     10.71 o 
   3   2   9     2864.80     2932.10     42.61 o 
   4   2   9     1519.23     1520.33     34.58 o 
   5   2   9      335.48      331.19     17.01 o 
   6   2   9      319.64      308.98     17.20 o 
   7   2   9       18.92        9.02      6.62 o 
   8   2   9      144.46      122.36     10.08 o 
   9   2   9     1243.70     1194.50     27.37 o 
  10   2   9      456.24      493.01     22.10 o 
  11   2   9      218.39      194.95     19.46 o 
  12   2   9      754.38      715.41     40.92 o 
 -15   3   9      186.79      236.05     30.23 o 
 -14   3   9        1.35       -3.75     14.30 o 
 -13   3   9       70.94       94.13     21.31 o 
 -12   3   9       37.30       32.41     12.68 o 
 -11   3   9        6.36        6.86     10.32 o 
 -10   3   9        8.18        7.55      9.94 o 
  -9   3   9      653.53      660.41     52.93 o 
  -8   3   9        0.65        8.92      8.78 o 
  -7   3   9      542.81      559.49     24.16 o 
  -6   3   9      591.96      561.61     29.47 o 
  -5   3   9     1944.32     1925.45     36.54 o 
  -4   3   9     1637.13     1573.61     32.09 o 
  -3   3   9     1121.98     1132.75     54.53 o 
  -2   3   9      464.15      461.62     17.00 o 
  -1   3   9     1349.24     1420.86     24.48 o 
   0   3   9       28.65       31.21      5.42 o 
   1   3   9      139.99      138.51      9.67 o 
   2   3   9     3533.70     3561.17     47.79 o 
   3   3   9      209.04      216.59     13.48 o 
   4   3   9     1202.30     1207.52     30.69 o 
   5   3   9     1376.50     1429.50     34.75 o 
   6   3   9     1607.76     1578.63     37.96 o 
   7   3   9       66.53       62.85     10.39 o 
   8   3   9      723.35      773.87     28.19 o 
   9   3   9       75.65       67.69     11.04 o 
  10   3   9      619.99      573.46     54.16 o 
  11   3   9       94.72       94.82     16.16 o 
  12   3   9        9.83       16.80     14.72 o 
 -14   4   9      321.70      374.02     40.05 o 
 -13   4   9        3.38       10.73     19.58 o 
 -12   4   9     1216.65     1229.56    124.83 o 
 -11   4   9      152.94      159.11     18.15 o 
 -10   4   9     5116.17     5091.80     91.13 o 
  -9   4   9       25.53       30.27     11.13 o 
  -8   4   9     1791.65     1895.69     45.77 o 
  -7   4   9     2265.55     2228.58     59.43 o 
  -6   4   9     1840.55     1838.36     50.72 o 
  -5   4   9     3236.41     3266.90     51.61 o 
  -4   4   9      150.81      164.89     13.92 o 
  -3   4   9     2720.96     2679.28     50.77 o 
  -2   4   9     3356.65     3379.76     50.75 o 
  -1   4   9     6981.77     6793.31     79.60 o 
   0   4   9     1300.59     1327.50     29.14 o 
   1   4   9     9148.65     8944.98    126.29 o 
   2   4   9       15.09       32.08      8.64 o 
   3   4   9     4926.29     4858.93    141.51 o 
   4   4   9      318.35      357.77     34.08 o 
   5   4   9     5241.40     5266.00    131.64 o 
   6   4   9      305.24      344.89     83.48 o 
   7   4   9     1974.51     1941.12    140.57 o 
   8   4   9     1708.38     1585.61     53.95 o 
   9   4   9     1112.28     1119.55     56.26 o 
  10   4   9     1699.87     1813.50     82.86 o 
  11   4   9      327.95      380.27     32.17 o 
 -14   5   9      153.35      139.91     27.03 o 
 -13   5   9        1.29      -17.78     16.42 o 
 -12   5   9       67.11       60.51     21.77 o 
 -11   5   9       41.54       40.84     18.66 o 
 -10   5   9       32.77       13.95     11.52 o 
  -9   5   9      209.90      198.33     18.65 o 
  -8   5   9        6.41       12.69     10.32 o 
  -7   5   9       20.29        8.60     12.07 o 
  -6   5   9      329.34      357.86     21.41 o 
  -5   5   9      310.13      323.61     17.56 o 
  -4   5   9      104.50      111.31     12.22 o 
  -3   5   9      587.41      542.53     20.66 o 
  -2   5   9        2.31        2.15      6.53 o 
  -1   5   9      173.53      185.50     13.07 o 
   0   5   9      673.74      680.03     22.00 o 
   1   5   9      104.33      132.66     13.78 o 
   2   5   9     3749.97     3470.49     77.98 o 
   3   5   9      134.09      146.59     18.58 o 
   4   5   9       86.91      110.92     17.07 o 
   5   5   9      263.61      233.84     22.89 o 
   6   5   9       91.02       70.71     16.11 o 
   7   5   9      149.26      143.24     38.29 o 
   8   5   9       13.28        4.81      9.57 o 
   9   5   9        1.28       -2.64     11.18 o 
  10   5   9      307.00      283.33     28.86 o 
  11   5   9       62.84       43.26     17.32 o 
 -13   6   9       19.60       28.74     20.60 o 
 -12   6   9      875.34      851.58     48.62 o 
 -11   6   9       39.76       36.30     18.72 o 
 -10   6   9     1733.73     1963.59     69.02 o 
  -9   6   9       48.73       28.24     12.24 o 
  -8   6   9     1459.08     1514.43     55.71 o 
  -7   6   9      202.83      195.59     18.76 o 
  -6   6   9     1179.10     1198.75     37.68 o 
  -5   6   9      529.82      516.54     22.60 o 
  -4   6   9      290.99      298.53     17.76 o 
  -3   6   9     1512.31     1484.28     37.12 o 
  -2   6   9      980.46      956.36     28.21 o 
  -1   6   9      572.14      596.48     24.44 o 
   0   6   9      275.27      231.57     17.93 o 
   1   6   9     2008.96     2134.72     49.66 o 
   2   6   9        0.21        5.71     10.57 o 
   3   6   9     2809.16     2841.51     72.72 o 
   4   6   9        2.89        5.32     10.81 o 
   5   6   9     1311.89     1370.12     61.09 o 
   6   6   9      794.32      775.85     39.38 o 
   7   6   9      312.26      292.60     27.60 o 
   8   6   9      803.14      748.15     41.86 o 
   9   6   9      407.29      396.94     34.06 o 
  10   6   9      914.27      949.93     49.88 o 
 -11   7   9      412.51      419.48     37.47 o 
 -10   7   9       87.93       86.77     22.54 o 
  -9   7   9     1912.21     1972.23     70.03 o 
  -8   7   9       44.69       63.97     22.08 o 
  -7   7   9     1322.93     1360.37     48.31 o 
  -6   7   9      528.47      568.75     28.48 o 
  -5   7   9      221.76      209.16     24.85 o 
  -4   7   9      323.03      375.86     31.21 o 
  -3   7   9      236.59      205.33     17.67 o 
  -2   7   9      944.25      920.28     29.13 o 
  -1   7   9      278.98      243.39     23.59 o 
   0   7   9     3483.09     3375.25     66.90 o 
   1   7   9       86.00       79.30     15.51 o 
   2   7   9     2233.51     2320.04     93.20 o 
   3   7   9        1.32       -5.98     11.11 o 
   4   7   9      386.09      343.84     28.09 o 
   5   7   9      399.60      354.63     29.38 o 
   6   7   9       31.59       40.94     20.10 o 
   7   7   9      551.81      535.98     38.73 o 
   8   7   9      312.31      314.29     32.31 o 
  -9   8   9        4.94      -28.41     31.12 o 
  -8   8   9       42.68       33.85     21.61 o 
  -7   8   9       95.21       90.42     22.24 o 
  -6   8   9      956.28      930.80     36.92 o 
  -5   8   9       18.68        4.58     11.00 o 
  -4   8   9        5.09        3.26      9.42 o 
  -3   8   9     1193.91     1189.55     34.98 o 
  -2   8   9       97.12       94.31     16.19 o 
  -1   8   9      686.39      756.68     32.83 o 
   0   8   9        0.86        4.23     10.18 o 
   1   8   9      807.63      827.19     35.13 o 
   2   8   9       39.60       50.36     16.52 o 
   3   8   9      124.09      104.22     20.88 o 
   4   8   9        0.56        3.48     13.96 o 
   5   8   9      241.18      188.40     21.43 o 
   6   8   9       12.73       31.19     18.75 o 
   7   8   9        2.70        6.82     15.37 o 
  -7   9   9      668.35      654.02     45.48 o 
  -6   9   9      394.16      399.23     36.85 o 
  -5   9   9      626.46      620.71     47.60 o 
  -4   9   9      899.30      920.30     32.92 o 
  -3   9   9      374.06      367.87     25.85 o 
  -2   9   9     1282.05     1338.84     44.51 o 
  -1   9   9       72.19       92.48     17.33 o 
   0   9   9     1630.65     1672.07     50.35 o 
   1   9   9      100.93       75.54     18.93 o 
   2   9   9     1435.41     1519.34     59.22 o 
   3   9   9        6.00       16.81     15.84 o 
   4   9   9      819.15      798.90     64.74 o 
 -15   0  10      641.27      872.53     66.49 o 
 -14   0  10      459.19      498.61     51.22 o 
 -13   0  10      229.10      253.30     38.44 o 
 -12   0  10      854.52      950.77     61.40 o 
 -11   0  10      525.31      551.49     47.69 o 
 -10   0  10     1472.36     1488.55     74.29 o 
  -9   0  10     1890.52     1926.48     83.43 o 
  -8   0  10     7482.21     7619.25    184.73 o 
  -6   0  10     1211.44     1234.93     60.57 o 
  -5   0  10     1324.17     1242.83     59.85 o 
  -4   0  10     5461.00     5556.44     98.27 o 
  -3   0  10     2281.99     2231.38     62.70 o 
  -2   0  10     4143.34     4269.23     80.81 o 
  -1   0  10     2202.33     2316.37     54.73 o 
   0   0  10     4256.62     4116.86     77.54 o 
   1   0  10      323.92      317.28     20.68 o 
   2   0  10     6461.73     6601.42    106.60 o 
   3   0  10     7725.79     7892.13    121.87 o 
   4   0  10      742.53      792.12     82.55 o 
   5   0  10     2589.85     2485.10     57.77 o 
   6   0  10     1039.60     1082.00     70.60 o 
   7   0  10     4885.20     4748.97    132.78 o 
   8   0  10      351.86      367.38     38.03 o 
   9   0  10     2511.60     2476.10     95.79 o 
  10   0  10      655.14      599.39     49.97 o 
  11   0  10     4080.92     4309.69    139.22 o 
  12   0  10      179.54      193.15     35.53 o 
 -15   1  10      123.53      123.81     23.59 o 
 -14   1  10        8.77       -3.43     32.57 o 
 -13   1  10       43.50       38.80     16.46 o 
 -12   1  10        5.30        1.27     13.88 o 
 -11   1  10      109.45      119.49     25.92 o 
 -10   1  10     1240.51     1235.68     47.58 o 
  -9   1  10      558.00      519.49     31.55 o 
  -8   1  10      140.93      150.44     20.23 o 
  -7   1  10      575.34      498.13     54.18 o 
  -6   1  10        1.15        7.75     10.35 o 
  -5   1  10     2079.41     2128.06    112.37 o 
  -4   1  10       26.85       33.37      9.14 o 
  -3   1  10     1542.44     1546.85     31.64 o 
  -2   1  10       61.20       65.85     10.55 o 
  -1   1  10     1116.61     1068.49     25.35 o 
   0   1  10      407.24      395.58     19.11 o 
   1   1  10       90.51       79.37      8.57 o 
   2   1  10     1016.94     1018.14     29.59 o 
   3   1  10        6.40       11.45      5.38 o 
   4   1  10     2245.32     2217.57     37.80 o 
   5   1  10      310.50      301.20     15.73 o 
   6   1  10      765.44      757.90     37.28 o 
   7   1  10       46.37       38.10      9.61 o 
   8   1  10      183.64      215.93     21.63 o 
   9   1  10       35.86       32.33     13.46 o 
  10   1  10      111.81      107.65     18.58 o 
  11   1  10        8.95       23.61     16.10 o 
  12   1  10       95.44       63.72     17.81 o 
 -15   2  10      234.81      205.93     43.33 o 
 -14   2  10      346.25      327.67     30.91 o 
 -13   2  10      195.13      217.45     26.75 o 
 -12   2  10      271.77      300.74     33.40 o 
 -11   2  10      385.74      381.95     29.55 o 
 -10   2  10     2222.34     2271.10     67.85 o 
  -9   2  10     1204.00     1299.60     47.72 o 
  -8   2  10      996.11     1017.38     41.44 o 
  -7   2  10      251.68      305.00     40.42 o 
  -6   2  10     2022.75     2079.56     57.20 o 
  -5   2  10     1420.36     1390.43     37.06 o 
  -4   2  10     2414.15     2339.08     69.88 o 
  -3   2  10     3303.58     3333.51     87.51 o 
  -2   2  10     5179.69     5235.51     65.58 o 
  -1   2  10     1468.61     1392.30     29.22 o 
   0   2  10     2131.39     2001.37     38.63 o 
   1   2  10     2468.47     2454.31     60.22 o 
   2   2  10     3026.53     2895.78     43.59 o 
   3   2  10     1519.74     1582.34     41.46 o 
   4   2  10       34.93       50.26      7.67 o 
   5   2  10     1867.41     1829.27     41.02 o 
   6   2  10      401.88      380.64     23.45 o 
   7   2  10     2392.00     2241.19     41.33 o 
   8   2  10      344.18      318.88     17.05 o 
   9   2  10     1079.45     1082.69     30.35 o 
  10   2  10      117.93       79.13     25.83 o 
  11   2  10     1442.34     1354.54     42.84 o 
  12   2  10      142.94      188.08     24.61 o 
 -14   3  10      128.50       87.59     35.43 o 
 -13   3  10      375.01      385.26     56.31 o 
 -12   3  10       78.31       67.53     15.45 o 
 -11   3  10      963.38      929.79     34.50 o 
 -10   3  10      681.40      666.12     38.37 o 
  -9   3  10      727.64      781.15     38.57 o 
  -8   3  10      447.15      427.42     29.66 o 
  -7   3  10     4146.56     4031.04     87.34 o 
  -6   3  10      347.06      317.91     24.28 o 
  -5   3  10     3111.59     3179.92     60.32 o 
  -4   3  10      727.05      703.20     26.94 o 
  -3   3  10     2414.36     2267.25     54.86 o 
  -2   3  10      172.68      165.32     14.41 o 
  -1   3  10     2341.70     2285.59     38.32 o 
   0   3  10       44.52       37.97      9.54 o 
   1   3  10     1436.26     1479.13     29.76 o 
   2   3  10     4021.22     3986.48     53.74 o 
   3   3  10        7.55       12.41      7.14 o 
   4   3  10     8074.81     8077.68    233.15 o 
   5   3  10      591.52      592.59     31.09 o 
   6   3  10     3138.48     3077.03     74.32 o 
   7   3  10      271.70      242.75     25.56 o 
   8   3  10     1138.48     1226.87     47.10 o 
   9   3  10        2.51       13.79      9.96 o 
  10   3  10      922.95      804.73     34.27 o 
  11   3  10      121.61      112.78     21.12 o 
 -14   4  10       37.99       45.65     33.87 o 
 -13   4  10       39.55       32.59     27.22 o 
 -12   4  10       92.17      106.20     22.56 o 
 -11   4  10      165.63      171.99     18.86 o 
 -10   4  10       53.58       65.94     14.59 o 
  -9   4  10      106.90      100.15     14.98 o 
  -8   4  10       80.05       62.33     13.11 o 
  -7   4  10       40.84       12.63     12.16 o 
  -6   4  10      166.54      186.44     20.73 o 
  -5   4  10       54.69       73.77     10.54 o 
  -4   4  10      126.33      125.33     11.98 o 
  -3   4  10      634.78      601.08     21.15 o 
  -2   4  10      862.79      805.26     23.98 o 
  -1   4  10       24.61       16.57      7.98 o 
   0   4  10     1332.02     1284.79     29.50 o 
   1   4  10      125.63      135.28     19.42 o 
   2   4  10       42.81       47.71     12.60 o 
   3   4  10        0.78       10.08     11.64 o 
   4   4  10      164.21      189.95     25.61 o 
   5   4  10       25.72       27.63     13.40 o 
   6   4  10       44.91       43.07     13.72 o 
   7   4  10      208.86      223.98     23.12 o 
   8   4  10        8.31       -6.67     10.50 o 
   9   4  10      128.21      154.16     18.21 o 
  10   4  10       17.52       41.51     16.97 o 
  11   4  10       27.01       32.01     15.06 o 
 -13   5  10      276.77      237.06     31.65 o 
 -12   5  10      119.22      101.89     24.11 o 
 -11   5  10     1094.14     1000.65     48.79 o 
 -10   5  10      228.82      236.95     20.82 o 
  -9   5  10     1399.07     1393.20     42.42 o 
  -8   5  10       97.50      119.22     19.60 o 
  -7   5  10     3326.80     3493.12     67.00 o 
  -6   5  10      105.72      105.21     14.76 o 
  -5   5  10     3232.21     3340.53     55.41 o 
  -4   5  10      350.24      317.78     27.49 o 
  -3   5  10     2422.46     2404.55     45.10 o 
  -2   5  10      700.35      692.30     25.67 o 
  -1   5  10     1280.91     1294.89     31.59 o 
   0   5  10      503.00      522.70     20.62 o 
   1   5  10      272.79      291.21     33.25 o 
   2   5  10     2579.61     2607.17     67.90 o 
   3   5  10     1206.24     1195.25     45.73 o 
   4   5  10     5576.20     5553.49    109.94 o 
   5   5  10      442.98      385.04     28.81 o 
   6   5  10     2818.29     2982.29     78.28 o 
   7   5  10        7.29        5.10     11.63 o 
   8   5  10      715.18      723.94     39.64 o 
   9   5  10       83.05       75.31     19.84 o 
  10   5  10      681.59      664.05     60.42 o 
 -12   6  10       10.12       19.89     27.69 o 
 -11   6  10        2.00       25.40     16.82 o 
 -10   6  10      137.36      159.66     25.64 o 
  -9   6  10      128.95      124.69     17.90 o 
  -8   6  10     1473.55     1480.90     44.35 o 
  -7   6  10       46.86       50.29     13.20 o 
  -6   6  10     1163.61     1175.62     38.24 o 
  -5   6  10      198.07      224.05     16.62 o 
  -4   6  10      436.59      423.86     24.85 o 
  -3   6  10        1.24        5.53      7.64 o 
  -2   6  10       48.53       36.40      9.46 o 
  -1   6  10       86.06       71.15     10.85 o 
   0   6  10       13.98       20.62      9.43 o 
   1   6  10     1478.10     1328.31    113.92 o 
   2   6  10      187.31      190.99     40.42 o 
   3   6  10      822.43      757.43     38.01 o 
   4   6  10       42.13       30.64     13.58 o 
   5   6  10      634.43      722.47     45.04 o 
   6   6  10       82.84       60.97     17.01 o 
   7   6  10       30.99       21.08     14.18 o 
   8   6  10        0.08       -4.82     11.67 o 
   9   6  10      152.47      129.98     24.04 o 
 -10   7  10       69.18       67.79     23.12 o 
  -9   7  10      343.31      311.20     32.01 o 
  -8   7  10      135.36      104.71     17.28 o 
  -7   7  10     1354.49     1414.87     60.30 o 
  -6   7  10        4.79        8.50     11.09 o 
  -5   7  10     1049.15     1079.31     33.38 o 
  -4   7  10        0.36       -3.76      8.85 o 
  -3   7  10     1603.51     1649.70     40.45 o 
  -2   7  10      291.29      329.58     19.67 o 
  -1   7  10      639.72      692.48     30.95 o 
   0   7  10     1174.10     1186.22     39.42 o 
   1   7  10       76.34       76.32     14.27 o 
   2   7  10     1432.68     1360.44     52.52 o 
   3   7  10       87.80      102.46     20.30 o 
   4   7  10     1159.23     1232.61     51.02 o 
   5   7  10      154.69      156.49     23.56 o 
   6   7  10      673.68      593.86     38.80 o 
   7   7  10       21.95       21.03     13.15 o 
  -9   8  10       13.97       20.07     18.66 o 
  -8   8  10     1234.20     1442.20     62.34 o 
  -7   8  10       33.02       -0.10     15.41 o 
  -6   8  10      778.42      853.18     36.29 o 
  -5   8  10      186.04      179.50     27.57 o 
  -4   8  10     1239.99     1289.81     37.53 o 
  -3   8  10      222.55      209.80     20.66 o 
  -2   8  10      612.13      559.65     29.82 o 
  -1   8  10      405.80      396.76     26.41 o 
   0   8  10      853.61      812.90     34.78 o 
   1   8  10      514.33      542.39     30.12 o 
   2   8  10      676.74      690.83     56.16 o 
   3   8  10     2467.30     2503.88     76.21 o 
   4   8  10      355.35      289.72     30.44 o 
   5   8  10     1413.59     1287.54     55.37 o 
  -5   9  10       23.27       -2.88     16.94 o 
  -4   9  10      162.46      153.90     19.69 o 
  -3   9  10        2.37       -7.05     11.49 o 
  -2   9  10       32.92       33.55     12.94 o 
  -1   9  10       61.76       39.91     22.66 o 
   0   9  10       31.97       23.15     12.90 o 
   1   9  10       74.68       82.65     16.84 o 
   2   9  10        2.99        5.43     19.69 o 
 -14   1  11      823.64      852.02     81.40 o 
 -13   1  11       53.15       62.84     18.83 o 
 -12   1  11      185.98      174.96     24.06 o 
 -11   1  11      806.34      868.41     42.54 o 
 -10   1  11      397.75      372.95     30.91 o 
  -9   1  11     2615.84     2585.61     70.42 o 
  -8   1  11     2795.73     2744.43     71.36 o 
  -7   1  11       13.45       24.64     13.59 o 
  -6   1  11     2999.68     3053.99     72.95 o 
  -5   1  11     3682.77     3467.17     62.82 o 
  -4   1  11       42.57       52.70     10.40 o 
  -3   1  11     4579.93     4698.67     63.46 o 
  -2   1  11     1112.31     1139.40     27.96 o 
  -1   1  11     2442.59     2441.23     41.86 o 
   0   1  11        3.28        4.98      5.58 o 
   1   1  11     4739.75     4805.56     62.84 o 
   2   1  11     1056.65     1095.28     26.36 o 
   3   1  11     8542.31     8656.50     94.98 o 
   4   1  11     1175.80     1184.13     28.30 o 
   5   1  11     2034.01     1985.75     37.61 o 
   6   1  11     4396.85     4417.83     91.90 o 
   7   1  11      323.71      333.57     20.39 o 
   8   1  11      726.77      752.34     36.61 o 
   9   1  11      173.33      163.22     25.87 o 
  10   1  11      864.07      839.11     41.12 o 
  11   1  11        2.91      -15.66     11.86 o 
 -14   2  11        3.99       -1.71     16.20 o 
 -13   2  11      286.57      316.84     31.17 o 
 -12   2  11        7.91       16.06     15.87 o 
 -11   2  11      160.90      146.61     54.03 o 
 -10   2  11       34.85       20.45     39.53 o 
  -9   2  11      437.87      414.61     30.29 o 
  -8   2  11       80.41      102.72     22.23 o 
  -7   2  11      157.40      199.40     31.95 o 
  -6   2  11     2299.85     2361.49     63.64 o 
  -5   2  11      375.67      372.80     25.91 o 
  -4   2  11     2270.32     2229.24     49.00 o 
  -3   2  11      112.50      113.54     16.33 o 
  -2   2  11     3689.00     3678.34     62.03 o 
  -1   2  11        1.68        0.60      5.65 o 
   0   2  11      551.37      558.94     39.41 o 
   1   2  11        2.43        7.12      6.36 o 
   2   2  11      441.31      425.03     21.04 o 
   3   2  11      670.34      698.74     21.51 o 
   4   2  11     2480.12     2413.23     48.97 o 
   5   2  11     1491.48     1583.92     65.41 o 
   6   2  11      782.08      798.02     28.52 o 
   7   2  11      494.75      551.04     25.68 o 
   8   2  11        8.32       -8.65      8.73 o 
   9   2  11      602.11      502.99     32.40 o 
  10   2  11       61.45       68.47     17.68 o 
  11   2  11      506.75      501.96     35.08 o 
 -14   3  11      111.44      135.07     41.25 o 
 -13   3  11       17.60       13.00     17.24 o 
 -12   3  11      140.29      138.15     57.87 o 
 -11   3  11      188.37      202.45     28.57 o 
 -10   3  11      714.94      717.56     39.56 o 
  -9   3  11      408.93      374.68     30.29 o 
  -8   3  11     1027.31      978.82     42.85 o 
  -7   3  11     1236.21     1200.37     50.91 o 
  -6   3  11      946.02      929.13     94.39 o 
  -5   3  11      627.66      589.53     35.24 o 
  -4   3  11       95.13      121.13     14.92 o 
  -3   3  11      586.54      530.38     24.79 o 
  -2   3  11        3.46        6.47      7.16 o 
  -1   3  11      939.79      938.74     52.85 o 
   0   3  11      409.12      408.35     21.34 o 
   1   3  11      853.94      848.06     28.66 o 
   2   3  11      828.74      811.87     50.50 o 
   3   3  11      101.28      120.16     17.45 o 
   4   3  11      293.40      306.63     24.68 o 
   5   3  11     1225.01     1217.46     45.97 o 
   6   3  11       71.00       68.43     20.62 o 
   7   3  11      461.11      387.54     58.08 o 
   8   3  11       66.81       97.36     19.33 o 
   9   3  11        2.19        6.21     11.75 o 
  10   3  11      198.65      206.24     36.99 o 
 -13   4  11     1694.09     1569.07     93.51 o 
 -12   4  11      521.26      463.59     35.12 o 
 -11   4  11      442.79      481.96     41.51 o 
 -10   4  11      637.43      618.18     37.39 o 
  -9   4  11     1196.63     1272.60     63.79 o 
  -8   4  11      397.75      315.17     27.31 o 
  -7   4  11      933.78     1043.72     44.29 o 
  -6   4  11     3725.13     3603.64     83.86 o 
  -5   4  11      484.74      503.55     25.97 o 
  -4   4  11     6221.05     6170.85     94.35 o 
  -3   4  11      232.04      222.58     22.59 o 
  -2   4  11     6292.05     6299.44     99.45 o 
  -1   4  11        0.74        5.84     12.95 o 
   0   4  11     1419.23     1423.45     38.41 o 
   1   4  11        1.00       -3.53      6.87 o 
   2   4  11     1358.56     1326.29     47.20 o 
   3   4  11      595.71      485.77     57.98 o 
   4   4  11     5556.74     5465.45    120.78 o 
   5   4  11     3992.15     3999.71     91.14 o 
   6   4  11       49.18       33.23     13.96 o 
   7   4  11     1843.78     1936.31     62.56 o 
   8   4  11       22.22       40.41     29.82 o 
   9   4  11      832.68      753.73     52.68 o 
  10   4  11       84.98      122.15     34.49 o 
 -12   5  11        0.45       -7.69     27.74 o 
 -11   5  11       48.78       46.73     17.86 o 
 -10   5  11        1.76        7.44     14.63 o 
  -9   5  11       40.92       49.52     17.55 o 
  -8   5  11       38.40       24.37     14.80 o 
  -7   5  11      152.17      131.70     20.81 o 
  -6   5  11        0.06       -8.38     11.11 o 
  -5   5  11       77.35       79.04     18.52 o 
  -4   5  11       39.61       53.74     12.58 o 
  -3   5  11     1004.75     1008.29     47.47 o 
  -2   5  11        2.67      -10.37      7.69 o 
  -1   5  11      133.78      108.66     14.54 o 
   0   5  11        5.64        9.14      8.47 o 
   1   5  11      433.66      362.44     30.60 o 
   2   5  11      670.93      627.51     57.40 o 
   3   5  11        3.77       22.24     12.46 o 
   4   5  11       11.81       28.44     19.33 o 
   5   5  11        6.26       -3.31     10.24 o 
   6   5  11      135.99      128.72     21.15 o 
   7   5  11       84.27       78.01     18.17 o 
   8   5  11       84.49       94.12     19.76 o 
   9   5  11        6.46       -9.97     10.61 o 
 -11   6  11      396.07      406.45     54.86 o 
 -10   6  11      110.22      122.18     36.16 o 
  -9   6  11     1056.71     1101.74     49.89 o 
  -8   6  11      140.58      162.61     23.78 o 
  -7   6  11      118.48      126.51     22.08 o 
  -6   6  11      423.64      500.01     33.77 o 
  -5   6  11      381.59      361.93     30.35 o 
  -4   6  11      802.28      896.52     34.48 o 
  -3   6  11       10.76        1.76     10.71 o 
  -2   6  11     2773.90     2683.36     84.29 o 
  -1   6  11        2.08      -10.78     11.33 o 
   0   6  11     1771.35     1634.06     56.60 o 
   1   6  11       12.68       19.34     13.18 o 
   2   6  11      959.29      954.70     43.20 o 
   3   6  11      554.08      617.53     52.99 o 
   4   6  11      329.17      380.45     30.75 o 
   5   6  11     1566.69     1574.84     85.77 o 
   6   6  11      363.07      359.63     31.77 o 
   7   6  11     1217.07     1315.30     63.07 o 
   8   6  11       82.81       77.91     17.21 o 
 -10   7  11      268.11      300.99     51.22 o 
  -9   7  11      278.59      313.36     51.43 o 
  -8   7  11      431.86      364.27     26.46 o 
  -7   7  11      118.31      104.74     17.69 o 
  -6   7  11      171.34      224.89     27.68 o 
  -5   7  11     1663.87     1706.31     42.36 o 
  -4   7  11       46.54       23.92     12.77 o 
  -3   7  11     2379.99     2330.94     49.18 o 
  -2   7  11      196.84      193.11     19.53 o 
  -1   7  11      517.84      517.59     28.32 o 
   0   7  11       40.22       41.06     20.82 o 
   1   7  11      163.44      163.15     23.49 o 
   2   7  11      114.52       85.81     18.98 o 
   3   7  11      746.32      783.50     42.28 o 
   4   7  11      826.95      854.15     44.35 o 
   5   7  11       66.73       83.79     19.97 o 
   6   7  11     1434.35     1516.18    112.00 o 
  -7   8  11        2.65        9.78     13.54 o 
  -6   8  11       48.16       43.55     14.48 o 
  -5   8  11        3.96       -9.55      9.84 o 
  -4   8  11      105.28      113.39     15.71 o 
  -3   8  11       45.52       48.99     14.86 o 
  -2   8  11      769.33      769.31     35.47 o 
  -1   8  11      142.17      127.96     19.11 o 
   0   8  11      709.80      738.45     35.61 o 
   1   8  11        3.13        7.68     15.39 o 
   2   8  11        7.82        8.67     15.45 o 
   3   8  11        0.07       15.88     17.23 o 
   4   8  11        0.39        1.27     13.99 o 
 -14   0  12      191.99      202.70     40.52 o 
 -13   0  12     1608.37     1586.52     85.20 o 
 -12   0  12       32.91       31.48     24.73 o 
 -11   0  12     1650.50     1576.13     81.35 o 
 -10   0  12     1694.20     1535.61     80.11 o 
  -9   0  12      666.70      542.04     47.79 o 
  -8   0  12      375.17      328.84     39.38 o 
  -7   0  12     1594.53     1645.22     77.82 o 
  -6   0  12      513.37      467.13     42.08 o 
  -5   0  12     1950.56     2051.15     83.74 o 
  -4   0  12     4397.94     4357.24     89.28 o 
  -3   0  12     2092.96     2084.05     79.01 o 
  -2   0  12     4815.21     4646.45    100.57 o 
  -1   0  12     1348.99     1398.62     45.44 o 
   0   0  12     1014.00     1022.47     38.37 o 
   1   0  12     1719.54     1684.45     49.39 o 
   2   0  12     1409.73     1442.82     45.42 o 
   3   0  12      497.60      483.28     27.29 o 
   4   0  12     2392.01     2562.53     80.94 o 
   5   0  12     1615.84     1774.41     72.36 o 
   6   0  12     8778.68     9181.56    213.41 o 
   7   0  12     1984.53     1963.05     84.05 o 
   8   0  12     1799.06     1971.05     87.17 o 
   9   0  12      249.14      262.86     37.30 o 
  10   0  12      546.83      687.18     55.90 o 
 -14   1  12      179.93      132.27     26.08 o 
 -13   1  12        0.03       31.37     17.61 o 
 -12   1  12      161.54      176.48     24.78 o 
 -11   1  12        7.51       -0.50     13.62 o 
 -10   1  12      175.86      160.10     23.25 o 
  -9   1  12      468.81      431.00     31.32 o 
  -8   1  12       58.19       70.16     17.62 o 
  -7   1  12       20.54       24.76     12.80 o 
  -6   1  12     1447.21     1418.00     50.07 o 
  -5   1  12      102.95       95.90     13.99 o 
  -4   1  12      467.90      404.14     37.51 o 
  -3   1  12     1689.59     1595.40     35.00 o 
  -2   1  12        6.37       23.28      7.94 o 
  -1   1  12      621.75      638.05     35.98 o 
   0   1  12        3.63        4.90      6.12 o 
   1   1  12      119.05      117.35     11.31 o 
   2   1  12       11.42       15.02      6.81 o 
   3   1  12      687.80      690.76     22.78 o 
   4   1  12        3.80        8.07      6.11 o 
   5   1  12      768.65      770.33     28.78 o 
   6   1  12      135.24      122.27     14.48 o 
   7   1  12       18.77       35.63     14.01 o 
   8   1  12      137.20      118.04     20.02 o 
   9   1  12       48.25       55.11     16.64 o 
  10   1  12        7.96       -4.77     12.42 o 
 -14   2  12      478.10      432.15     37.54 o 
 -13   2  12      785.94      777.47     45.34 o 
 -12   2  12      161.45      154.66     25.02 o 
 -11   2  12      672.97      707.00     40.98 o 
 -10   2  12       25.87       22.34     14.52 o 
  -9   2  12      395.90      367.61     29.96 o 
  -8   2  12        6.48       16.28     20.68 o 
  -7   2  12     2215.38     2188.97     90.34 o 
  -6   2  12       43.54       38.81     18.70 o 
  -5   2  12      756.97      780.18     30.38 o 
  -4   2  12     3174.35     3118.51     81.62 o 
  -3   2  12     1254.36     1284.66     31.40 o 
  -2   2  12     2126.50     2029.64     39.76 o 
  -1   2  12      309.90      285.42     15.69 o 
   0   2  12     1558.27     1544.99     43.31 o 
   1   2  12       49.24       38.03      8.25 o 
   2   2  12        8.10        3.66      6.29 o 
   3   2  12      474.37      562.10     20.58 o 
   4   2  12     2113.49     2090.26     59.25 o 
   5   2  12     1000.66      996.52     32.33 o 
   6   2  12     1722.70     1786.35     51.54 o 
   7   2  12     1437.96     1507.21     42.09 o 
   8   2  12     1158.09     1087.08     67.33 o 
   9   2  12      163.89      211.12     35.95 o 
  10   2  12      112.88      111.79     31.48 o 
 -13   3  12      122.80       91.02     40.73 o 
 -12   3  12      855.26      985.94     49.34 o 
 -11   3  12       30.47       50.54     17.77 o 
 -10   3  12      573.06      580.39     37.87 o 
  -9   3  12       10.12       13.51     23.33 o 
  -8   3  12      682.99      685.48     73.40 o 
  -7   3  12        5.09        9.71     11.79 o 
  -6   3  12     2484.46     2468.64     68.61 o 
  -5   3  12       16.93        5.01     10.10 o 
  -4   3  12     2362.09     2422.60     54.60 o 
  -3   3  12     2204.80     2215.26     51.18 o 
  -2   3  12       15.90       11.82      9.00 o 
  -1   3  12     2246.74     2227.32     52.59 o 
   0   3  12       78.47       72.60     12.20 o 
   1   3  12      446.63      449.75     33.36 o 
   2   3  12       16.96       25.99      9.23 o 
   3   3  12     3795.87     3829.49    159.69 o 
   4   3  12       22.77       22.28     18.60 o 
   5   3  12     3569.09     3609.12     85.98 o 
   6   3  12      290.52      294.09     26.89 o 
   7   3  12      694.44      674.19     38.21 o 
   8   3  12     1047.03     1042.16     47.23 o 
   9   3  12      100.16      102.21     20.94 o 
 -12   4  12      220.27      197.57     64.78 o 
 -11   4  12        0.09       -6.77     17.45 o 
 -10   4  12        2.22        2.15     19.90 o 
  -9   4  12        9.07       -8.32     12.12 o 
  -8   4  12       79.98       61.12     43.95 o 
  -7   4  12       58.52       80.68     20.36 o 
  -6   4  12      381.90      335.75     28.05 o 
  -5   4  12      155.67      125.44     16.63 o 
  -4   4  12       51.99       36.17     11.79 o 
  -3   4  12      784.29      788.92     31.45 o 
  -2   4  12      195.12      200.69     26.39 o 
  -1   4  12      621.00      583.00     26.44 o 
   0   4  12      111.71       96.02     24.25 o 
   1   4  12       20.52       40.62     13.73 o 
   2   4  12      119.54      114.14     22.13 o 
   3   4  12      260.53      251.75     24.80 o 
   4   4  12        0.26       15.90     12.47 o 
   5   4  12       20.34       19.27     12.72 o 
   6   4  12      184.05      204.69     24.34 o 
   7   4  12        0.39        2.48     13.82 o 
   8   4  12      193.29      187.07     25.03 o 
   9   4  12        8.16        7.30     14.97 o 
 -11   5  12       17.91       14.07     19.74 o 
 -10   5  12     1003.06     1065.92     50.34 o 
  -9   5  12       78.69       65.71     19.33 o 
  -8   5  12     1205.29     1285.12    105.40 o 
  -7   5  12       23.94       39.20     16.12 o 
  -6   5  12     2040.35     2073.06     65.23 o 
  -5   5  12      425.79      419.45     36.93 o 
  -4   5  12     1185.99     1215.81     51.89 o 
  -3   5  12     2113.96     2130.30     52.72 o 
  -2   5  12      159.96      133.21     16.43 o 
  -1   5  12     3263.52     3220.76     65.02 o 
   0   5  12      342.78      318.72     27.07 o 
   1   5  12     1583.59     1641.02     99.53 o 
   2   5  12      394.91      361.81     28.59 o 
   3   5  12     3823.49     3745.31    148.42 o 
   4   5  12      116.60      102.25     19.66 o 
   5   5  12     2510.74     2406.46     72.14 o 
   6   5  12      134.49      139.06     22.70 o 
   7   5  12      614.72      617.79     41.97 o 
   8   5  12      772.55      878.35     59.69 o 
 -10   6  12       49.46       48.81     20.13 o 
  -9   6  12      223.31      240.27     28.61 o 
  -8   6  12        0.85        5.08     15.62 o 
  -7   6  12      618.81      675.73     40.74 o 
  -6   6  12       77.79       84.60     23.69 o 
  -5   6  12      431.01      428.10     27.09 o 
  -4   6  12      787.27      687.24     32.37 o 
  -3   6  12      126.51      103.30     16.41 o 
  -2   6  12     1482.13     1470.17     44.60 o 
  -1   6  12      211.39      179.77     23.74 o 
   0   6  12      663.57      661.75     38.79 o 
   1   6  12        3.32       -2.40     11.36 o 
   2   6  12      183.88      157.93     28.62 o 
   3   6  12      108.77       66.31     25.97 o 
   4   6  12      643.44      603.07     38.46 o 
   5   6  12       20.93       34.45     15.45 o 
   6   6  12      379.62      411.17     47.90 o 
  -8   7  12      696.53      719.41     43.32 o 
  -7   7  12       47.71       25.16     17.25 o 
  -6   7  12      240.75      238.98     28.68 o 
  -5   7  12       63.92       76.09     17.00 o 
  -4   7  12       85.21       71.78     16.17 o 
  -3   7  12      336.53      391.59     26.46 o 
  -2   7  12       67.27       88.24     25.82 o 
  -1   7  12     1106.64     1135.34     50.66 o 
   0   7  12      109.09       82.23     20.42 o 
   1   7  12      669.78      741.63     43.01 o 
   2   7  12       40.90       23.64     16.96 o 
   3   7  12      322.57      325.29     38.75 o 
   4   7  12        0.65       -3.26     13.23 o 
   5   7  12      244.67      197.33     28.16 o 
  -5   8  12      659.25      678.02     34.73 o 
  -4   8  12      527.05      487.35     37.28 o 
  -3   8  12      368.16      263.76     29.49 o 
  -2   8  12      962.27     1042.64     51.20 o 
  -1   8  12       99.20      137.53     24.98 o 
   0   8  12     1001.21     1029.14     54.39 o 
   1   8  12       77.10       88.74     27.17 o 
   2   8  12     1126.27     1124.26     53.85 o 
 -13   1  13      770.56      777.17     47.74 o 
 -12   1  13     1224.54     1210.02     54.76 o 
 -11   1  13       94.29      112.94     38.70 o 
 -10   1  13      959.44     1088.91     49.23 o 
  -9   1  13      137.88      140.43     22.70 o 
  -8   1  13     1328.00     1340.60     56.36 o 
  -7   1  13      525.14      499.90     33.17 o 
  -6   1  13      557.37      563.14     33.99 o 
  -5   1  13        3.54       -0.05      9.09 o 
  -4   1  13     2878.82     2870.13     51.80 o 
  -3   1  13     1135.67     1100.48     30.36 o 
  -2   1  13     2204.17     2176.82     44.63 o 
  -1   1  13     2820.11     2806.42     49.40 o 
   0   1  13     3027.05     3058.96     51.54 o 
   1   1  13     1273.45     1228.54     31.24 o 
   2   1  13      955.12      979.56     27.54 o 
   3   1  13      189.47      169.36     13.83 o 
   4   1  13      126.51      123.47     12.59 o 
   5   1  13     1996.90     1915.40     47.22 o 
   6   1  13        6.57        7.55     10.47 o 
   7   1  13     1794.93     1940.78     93.04 o 
   8   1  13       31.54       20.04     15.05 o 
   9   1  13      725.44      772.91     42.01 o 
 -13   2  13       35.99       28.98     35.27 o 
 -12   2  13      605.93      606.57     78.65 o 
 -11   2  13      772.76      756.34     71.95 o 
 -10   2  13      110.11      110.26     21.79 o 
  -9   2  13      530.76      490.36     34.63 o 
  -8   2  13       70.24       76.27     19.23 o 
  -7   2  13      750.88      716.31     46.03 o 
  -6   2  13      326.96      347.43     28.10 o 
  -5   2  13     1727.55     1668.28     46.02 o 
  -4   2  13        1.49        3.56      9.12 o 
  -3   2  13     1214.83     1223.50     31.91 o 
  -2   2  13     1157.87     1118.31     38.06 o 
  -1   2  13      377.44      374.62     18.55 o 
   0   2  13      504.96      533.34     21.45 o 
   1   2  13       35.56       37.88      9.03 o 
   2   2  13      167.34      145.56     13.12 o 
   3   2  13      306.86      305.24     19.96 o 
   4   2  13      452.73      420.37     29.60 o 
   5   2  13      661.26      654.74     36.07 o 
   6   2  13      756.97      818.07     63.48 o 
   7   2  13      127.95      132.74     23.01 o 
   8   2  13      717.60      635.02     55.38 o 
   9   2  13      119.78       66.91     29.82 o 
 -12   3  13      148.48      136.15     25.48 o 
 -11   3  13      117.06      115.19     24.14 o 
 -10   3  13      151.83      154.32     27.01 o 
  -9   3  13       61.44       97.18     20.79 o 
  -8   3  13      902.24      822.47     70.60 o 
  -7   3  13      612.46      619.18     37.56 o 
  -6   3  13        0.94       20.37     13.47 o 
  -5   3  13        6.79       12.08     10.59 o 
  -4   3  13      479.46      478.40     26.15 o 
  -3   3  13       87.06       69.77     13.71 o 
  -2   3  13      521.38      526.15     26.62 o 
  -1   3  13     1440.35     1388.59     52.33 o 
   0   3  13      833.48      854.07     57.13 o 
   1   3  13      294.15      303.09     20.93 o 
   2   3  13      487.51      492.87     32.37 o 
   3   3  13      199.52      179.62     41.77 o 
   4   3  13     1228.76     1271.19     50.05 o 
   5   3  13      191.52      215.78     33.97 o 
   6   3  13       22.92       28.23     24.83 o 
   7   3  13      771.86      786.55     90.86 o 
   8   3  13        5.67       20.41     15.07 o 
 -11   4  13      315.04      333.61     33.08 o 
 -10   4  13       12.99       -0.67     15.53 o 
  -9   4  13      774.12      821.62     44.38 o 
  -8   4  13       36.75       43.24     16.43 o 
  -7   4  13     1101.82     1055.89     47.51 o 
  -6   4  13       91.89       94.30     15.95 o 
  -5   4  13     3259.39     3227.31     68.01 o 
  -4   4  13       15.43       11.15     11.26 o 
  -3   4  13     1437.40     1459.49     43.68 o 
  -2   4  13     1218.61     1151.17     38.89 o 
  -1   4  13     2155.07     2131.13     52.40 o 
   0   4  13      743.77      757.12     31.16 o 
   1   4  13     1100.59     1194.70     61.35 o 
   2   4  13     1207.38     1238.37     49.80 o 
   3   4  13      235.79      214.24     25.55 o 
   4   4  13     2281.79     2038.76    130.55 o 
   5   4  13      107.12      105.92     20.24 o 
   6   4  13     1983.70     2085.59     68.00 o 
   7   4  13       22.72       29.12     24.00 o 
 -10   5  13       18.05       24.84     17.08 o 
  -9   5  13       78.88       72.33     20.33 o 
  -8   5  13       15.41       37.28     18.39 o 
  -7   5  13        6.53        2.51     13.22 o 
  -6   5  13        1.04        0.60     10.70 o 
  -5   5  13        5.71       11.48     11.32 o 
  -4   5  13     1377.35     1280.31     42.64 o 
  -3   5  13       17.60        6.79     12.16 o 
  -2   5  13      472.92      466.03     26.86 o 
  -1   5  13      191.05      198.35     19.28 o 
   0   5  13       88.59       61.76     16.60 o 
   1   5  13      158.58      135.69     21.78 o 
   2   5  13        0.03        5.57     11.96 o 
   3   5  13      103.48       80.17     18.30 o 
   4   5  13        9.92       14.32     13.33 o 
   5   5  13      146.39      128.25     21.93 o 
   6   5  13       38.77       46.96     17.23 o 
  -9   6  13      441.84      471.57     38.30 o 
  -8   6  13      153.86      140.56     25.11 o 
  -7   6  13      317.89      334.27     32.16 o 
  -6   6  13       41.94       50.35     18.67 o 
  -5   6  13     1372.55     1401.56     46.37 o 
  -4   6  13       19.64       16.83     12.92 o 
  -3   6  13     1256.56     1294.45     43.84 o 
  -2   6  13      220.64      152.09     23.58 o 
  -1   6  13      752.97      718.24     41.64 o 
   0   6  13      121.09      142.40     30.55 o 
   1   6  13      386.20      360.24     31.31 o 
   2   6  13      627.32      599.25     39.44 o 
   3   6  13        1.72        8.08     13.46 o 
   4   6  13      980.68      927.20     47.42 o 
   5   6  13       45.04       47.75     25.35 o 
  -7   7  13       13.79       -2.93     16.95 o 
  -6   7  13      546.11      447.88     68.16 o 
  -5   7  13       26.88       34.66     15.20 o 
  -4   7  13      773.59      821.18     68.51 o 
  -3   7  13       96.71       89.30     21.80 o 
  -2   7  13      443.10      456.32     43.17 o 
  -1   7  13      239.58      237.61     28.76 o 
   0   7  13      122.57      120.43     23.42 o 
   1   7  13      329.46      318.50     32.68 o 
   2   7  13       30.01       37.22     16.37 o 
   3   7  13      201.25      215.96     28.50 o 
 -12   0  14     1346.95     1274.62     82.49 o 
 -11   0  14      159.31      135.90     35.53 o 
 -10   0  14      487.88      394.40     47.48 o 
  -9   0  14      308.98      342.97     44.05 o 
  -8   0  14      422.53      378.71     44.78 o 
  -7   0  14     1425.46     1321.17     73.35 o 
  -6   0  14     1177.33     1148.59     67.74 o 
  -5   0  14      696.89      722.51     53.30 o 
  -4   0  14      647.43      676.00     36.82 o 
  -3   0  14     1872.83     1910.62     59.73 o 
  -2   0  14     1255.66     1250.74     47.31 o 
  -1   0  14     2732.90     2735.50     72.21 o 
   0   0  14      871.83      839.69     88.31 o 
   1   0  14     2720.66     2777.54    113.82 o 
   2   0  14      602.11      611.60     34.24 o 
   3   0  14      587.75      700.80     36.27 o 
   4   0  14     3004.93     3112.23     77.19 o 
   5   0  14     1911.90     2099.57     89.14 o 
   6   0  14     1149.82     1029.73     64.62 o 
   7   0  14     1197.26     1315.76     74.08 o 
   8   0  14      907.86      976.02     66.29 o 
 -12   1  14       21.54       35.15     19.48 o 
 -11   1  14      283.98      304.81     32.61 o 
 -10   1  14       78.45       54.23     18.99 o 
  -9   1  14      212.05      200.73     25.98 o 
  -8   1  14      141.41      115.07     20.87 o 
  -7   1  14      118.28       88.22     19.10 o 
  -6   1  14      132.67      105.39     40.05 o 
  -5   1  14       80.79       69.55     13.86 o 
  -4   1  14      229.36      214.35     17.01 o 
  -3   1  14       36.53       43.93     12.81 o 
  -2   1  14      242.24      256.66     17.63 o 
  -1   1  14      220.00      228.41     16.75 o 
   0   1  14      435.53      391.32     20.17 o 
   1   1  14      331.03      324.95     18.46 o 
   2   1  14       29.39       27.81      9.53 o 
   3   1  14        1.87        6.73      8.22 o 
   4   1  14       28.14       23.60     10.69 o 
   5   1  14        0.57       -0.51     10.50 o 
   6   1  14        5.84       -1.24     14.07 o 
   7   1  14      249.68      233.91     26.30 o 
   8   1  14       90.67       83.40     20.85 o 
 -12   2  14      263.44      256.54     31.17 o 
 -11   2  14       21.61       25.45     19.24 o 
 -10   2  14      321.33      326.80     32.24 o 
  -9   2  14      738.06      767.53     42.95 o 
  -8   2  14      177.28      179.79     24.74 o 
  -7   2  14      629.41      568.84     36.80 o 
  -6   2  14      207.86      241.45     38.75 o 
  -5   2  14      771.13      756.26     44.43 o 
  -4   2  14      349.98      349.07     23.71 o 
  -3   2  14      853.27      846.43     27.52 o 
  -2   2  14      122.42      131.09     13.42 o 
  -1   2  14      957.97      948.99     28.84 o 
   0   2  14      602.18      647.88     29.39 o 
   1   2  14      624.11      704.72     30.30 o 
   2   2  14      204.69      213.28     21.48 o 
   3   2  14      687.05      741.06     38.39 o 
   4   2  14      417.74      340.34     52.05 o 
   5   2  14      358.90      398.04     30.92 o 
   6   2  14      743.12      801.87     42.09 o 
   7   2  14     1197.39     1235.35     74.49 o 
 -11   3  14      899.78      860.27     49.24 o 
 -10   3  14      250.46      257.09     29.79 o 
  -9   3  14      183.65      185.14     36.83 o 
  -8   3  14      525.84      510.38     36.65 o 
  -7   3  14      524.57      510.11     35.70 o 
  -6   3  14      316.39      343.25     29.82 o 
  -5   3  14      594.96      609.22     30.43 o 
  -4   3  14      437.19      483.23     27.93 o 
  -3   3  14        0.26        2.89      9.74 o 
  -2   3  14     2510.67     2490.21     58.05 o 
  -1   3  14      305.35      302.95     22.05 o 
   0   3  14     2273.16     2382.52     79.69 o 
   1   3  14      100.04       97.69     15.15 o 
   2   3  14     1675.80     1705.43     59.76 o 
   3   3  14      374.87      350.76     36.62 o 
   4   3  14      356.89      340.37     44.47 o 
   5   3  14      142.56      178.57     24.06 o 
   6   3  14      367.98      344.24     41.35 o 
   7   3  14      710.49      803.29     44.52 o 
 -10   4  14       13.44       30.95     18.26 o 
  -9   4  14       28.27       30.26     17.28 o 
  -8   4  14      189.45      245.33     28.19 o 
  -7   4  14      232.05      247.22     28.21 o 
  -6   4  14      261.66      275.77     32.65 o 
  -5   4  14        0.71        4.07     11.52 o 
  -4   4  14        7.57        5.41     14.21 o 
  -3   4  14       54.36       46.52     13.58 o 
  -2   4  14       21.15       12.57     10.72 o 
  -1   4  14       12.60        8.10      9.97 o 
   0   4  14        7.43        0.30     12.72 o 
   1   4  14        4.61        7.44     13.82 o 
   2   4  14       48.35       50.43     17.02 o 
   3   4  14      162.55      164.97     23.55 o 
   4   4  14       24.45       -3.52     12.53 o 
   5   4  14       50.12       48.14     17.30 o 
   6   4  14        0.16       12.65     15.19 o 
  -9   5  14      256.62      299.84     32.88 o 
  -8   5  14      262.94      203.57     27.60 o 
  -7   5  14      154.60      171.67     47.07 o 
  -6   5  14      587.87      683.53     45.40 o 
  -5   5  14      452.72      439.55     28.19 o 
  -4   5  14      310.83      297.78     25.39 o 
  -3   5  14       68.77       82.75     15.85 o 
  -2   5  14     1495.47     1479.85     46.54 o 
  -1   5  14       23.57       27.21     21.97 o 
   0   5  14     2724.83     2742.95     80.00 o 
   1   5  14      109.15       88.67     19.88 o 
   2   5  14     1317.67     1287.59     54.32 o 
   3   5  14      159.50      121.36     23.16 o 
   4   5  14      249.50      247.17     29.12 o 
   5   5  14      311.04      315.92     31.58 o 
  -7   6  14        1.00        1.63     17.05 o 
  -6   6  14        2.50       -9.36     16.56 o 
  -5   6  14      222.82      231.04     23.09 o 
  -4   6  14       16.71       19.37     16.10 o 
  -3   6  14      339.02      284.17     24.25 o 
  -2   6  14       20.07        5.62     14.72 o 
  -1   6  14      325.85      313.24     46.08 o 
   0   6  14        3.68      -18.93     12.62 o 
   1   6  14      274.05      235.22     28.44 o 
   2   6  14        5.31       25.20     16.33 o 
   3   6  14        0.52       -7.93     12.82 o 
  -3   7  14        1.70      -21.60     21.82 o 
  -2   7  14      261.92      263.75     32.09 o 
 -11   1  15      417.38      485.78     39.12 o 
 -10   1  15      291.54      292.53     32.07 o 
  -9   1  15      985.56      992.91     52.68 o 
  -8   1  15      369.79      332.75     47.22 o 
  -7   1  15      633.47      580.65     48.36 o 
  -6   1  15      378.58      398.41     49.97 o 
  -5   1  15      224.16      221.78     20.62 o 
  -4   1  15      416.40      432.57     26.95 o 
  -3   1  15     2150.16     2244.86     47.47 o 
  -2   1  15      828.66      833.08     29.51 o 
  -1   1  15      649.24      667.03     26.78 o 
   0   1  15     2203.88     2147.98     46.77 o 
   1   1  15      249.94      253.20     19.66 o 
   2   1  15     1351.15     1358.02     42.96 o 
   3   1  15       45.73       49.48     12.97 o 
   4   1  15      358.63      348.22     39.80 o 
   5   1  15      199.99      217.11     21.15 o 
   6   1  15      583.94      632.11     56.52 o 
 -10   2  15      253.49      252.92     51.48 o 
  -9   2  15        3.89       15.73     15.39 o 
  -8   2  15      592.97      596.16     40.29 o 
  -7   2  15       68.06       57.71     18.96 o 
  -6   2  15      539.36      475.58     46.08 o 
  -5   2  15      165.97      170.81     21.89 o 
  -4   2  15      185.98      182.14     19.62 o 
  -3   2  15       48.87       62.17     14.51 o 
  -2   2  15      265.29      274.70     22.44 o 
  -1   2  15      747.50      772.96     33.48 o 
   0   2  15      489.12      454.43     26.37 o 
   1   2  15     1448.20     1455.77     45.05 o 
   2   2  15        0.09       -5.64     11.16 o 
   3   2  15      537.33      517.69     57.56 o 
   4   2  15       17.30       -3.33     12.73 o 
   5   2  15      125.64      127.23     50.18 o 
   6   2  15      127.76       98.02     21.60 o 
 -10   3  15       44.90       69.53     21.41 o 
  -9   3  15      140.33      157.04     25.68 o 
  -8   3  15        8.02       10.01     15.69 o 
  -7   3  15      222.04      256.55     29.07 o 
  -6   3  15       46.31       44.63     17.26 o 
  -5   3  15      110.80      101.64     17.79 o 
  -4   3  15      413.55      459.23     27.80 o 
  -3   3  15       98.65      104.47     18.38 o 
  -2   3  15      413.19      448.23     27.05 o 
  -1   3  15      110.20      120.17     16.66 o 
   0   3  15       85.58       76.96     15.42 o 
   1   3  15      468.48      469.77     34.41 o 
   2   3  15      318.87      360.50     32.29 o 
   3   3  15       41.28       49.88     17.71 o 
   4   3  15       20.03        6.03     13.88 o 
   5   3  15      218.30      202.40     45.97 o 
  -9   4  15      168.05      178.91     27.84 o 
  -8   4  15      961.11      962.41     50.57 o 
  -7   4  15      307.28      226.52     32.36 o 
  -6   4  15      638.07      659.13     41.46 o 
  -5   4  15       60.74       44.23     15.04 o 
  -4   4  15      481.87      481.90     44.09 o 
  -3   4  15      134.58      112.15     17.70 o 
  -2   4  15      552.98      581.59     31.24 o 
  -1   4  15      859.60      796.86     35.30 o 
   0   4  15      316.75      282.24     34.75 o 
   1   4  15     2704.98     3081.79     86.62 o 
   2   4  15      104.32       96.52     21.79 o 
   3   4  15      610.21      604.62     40.44 o 
   4   4  15        1.85        8.61     14.84 o 
  -7   5  15       44.72       38.89     18.97 o 
  -6   5  15      344.75      295.32     25.27 o 
  -5   5  15      200.79      131.24     33.33 o 
  -4   5  15       22.42       38.29     14.58 o 
  -3   5  15       11.99       20.33     12.47 o 
  -2   5  15       24.66       27.97     16.63 o 
  -1   5  15        1.14        9.76     14.00 o 
   0   5  15       39.07       67.65     19.44 o 
   1   5  15        1.02       10.87     15.75 o 
   2   5  15      125.97      110.54     22.88 o 
  -4   6  15      265.50      216.51     23.42 o 
  -3   6  15       22.49        6.44     17.66 o 
  -2   6  15       17.16       12.61     16.69 o 
  -1   6  15      619.22      691.84     44.65 o 
  -9   0  16      359.79      377.36     50.08 o 
  -8   0  16      907.00      974.35     70.96 o 
  -7   0  16        8.77       19.74     20.26 o 
  -6   0  16     1177.19     1232.23     75.33 o 
  -5   0  16       18.74       14.65     20.47 o 
  -4   0  16      599.02      585.52     37.53 o 
  -3   0  16       75.01       57.10     27.27 o 
  -2   0  16     1204.69     1283.80     52.80 o 
  -1   0  16      346.55      365.61     86.50 o 
   0   0  16     1380.78     1445.66     56.06 o 
   1   0  16     2759.07     2779.55     77.95 o 
   2   0  16     1588.44     1733.75    101.66 o 
   3   0  16     1895.48     1996.38     90.18 o 
   4   0  16      229.20      210.91     38.03 o 
  -9   1  16      115.02      145.68     31.33 o 
  -8   1  16        0.32       -2.73     14.47 o 
  -7   1  16      217.95      215.71     27.95 o 
  -6   1  16       83.35       47.05     16.75 o 
  -5   1  16       22.99       31.47     18.12 o 
  -4   1  16       43.20       48.56     13.64 o 
  -3   1  16       23.92       17.73     10.69 o 
  -2   1  16        1.56        8.56      9.56 o 
  -1   1  16      295.61      285.52     20.09 o 
   0   1  16        0.85       10.46      9.93 o 
   1   1  16      133.10      120.78     15.24 o 
   2   1  16       25.28       24.47     10.77 o 
   3   1  16      160.09      148.92     23.52 o 
   4   1  16      112.39      107.94     21.92 o 
  -9   2  16      107.62      138.93     26.10 o 
  -8   2  16      477.51      492.71     37.94 o 
  -7   2  16        9.92        9.67     14.79 o 
  -6   2  16      633.52      620.20     59.33 o 
  -5   2  16       40.44       25.38     12.29 o 
  -4   2  16      122.92      103.44     17.09 o 
  -3   2  16      162.53      162.14     24.65 o 
  -2   2  16      107.02      124.92     20.21 o 
  -1   2  16       20.89       21.75     12.22 o 
   0   2  16      219.10      278.11     46.08 o 
   1   2  16     1006.48     1045.65     39.38 o 
   2   2  16      511.54      526.50     80.21 o 
   3   2  16      629.01      704.73     43.21 o 
   4   2  16       49.06       65.81     19.94 o 
  -8   3  16      257.99      309.56     32.89 o 
  -7   3  16      710.22      673.14     43.95 o 
  -6   3  16      206.61      186.10     40.16 o 
  -5   3  16      278.51      287.64     24.72 o 
  -4   3  16       39.45       37.62     14.20 o 
  -3   3  16      203.79      238.60     22.66 o 
  -2   3  16        0.36       -7.45     17.97 o 
  -1   3  16     1251.20     1325.12     44.94 o 
   0   3  16      344.76      323.82     31.74 o 
   1   3  16      485.10      472.61     37.26 o 
   2   3  16     1023.05     1033.94     81.40 o 
   3   3  16      133.61      167.93     43.95 o 
  -6   4  16       98.70      108.94     22.82 o 
  -5   4  16        9.29       30.65     14.30 o 
  -4   4  16       22.28       40.28     14.77 o 
  -3   4  16       27.61       29.53     12.68 o 
  -2   4  16       46.71       50.63     15.02 o 
  -1   4  16       14.98       18.02     15.36 o 
   0   4  16        7.53       10.22     15.80 o 
   1   4  16        0.69       27.27     17.32 o 
  -7   1  17      740.19      749.48     45.95 o 
  -6   1  17      230.94      232.98     28.72 o 
  -5   1  17      669.59      690.17     43.13 o 
  -4   1  17      133.11      162.45     41.03 o 
  -3   1  17      532.41      535.19     26.52 o 
  -2   1  17      107.07       83.31     16.93 o 
  -1   1  17      232.22      252.90     23.35 o 
   0   1  17       30.77       41.06     14.12 o 
   1   1  17      751.57      783.19     36.55 o 
  -6   2  17      317.00      267.73     30.62 o 
  -5   2  17        5.78        3.89     11.44 o 
  -4   2  17      124.11      152.70     20.45 o 
  -3   2  17       21.34       26.29     13.35 o 
  -2   2  17      148.31      190.08     21.64 o 
  -1   2  17       85.86       45.56     15.14 o 
   0   2  17      202.89      226.66     23.04 o 
   1   2  17       21.33       -1.99     13.99 o 
  -4   3  17       17.26       31.99     14.33 o 
  -3   3  17      276.03      296.24     28.88 o 
  -2   3  17      141.39      131.11     19.59 o 
  -1   3  17       99.25      118.66     19.77 o 
                                                 
